# Supplementary material for: Coexistence of Microbial Species in Structured Communities by Forming a Hawk-Dove Game Like Interactive Relationship
Source: Front Microbiol. 2019 Apr 16;10:807. doi: 10.3389/fmicb.2019.00807 (PMC6477097; doi:10.3389/fmicb.2019.00807)
Supplement: Supplementary file 1 [file Table_1.XLSX]

## Sheet: PAKPs_PAvsPAs.DEG_up
Supplementary Dataset 1. Significantly differentially expressed genes of P. aeruginosa when statically cocultured with K. pneumoniae on LB agar for 3 days compared to 1 day.
Gene_id	readcount_PAKPs_PA	readcount_PAs	log2.Fold_change.	pvalue	qvalue	Genename	Description
PA0284	38.105	15.5573	1.2924	0.00013408	0.00041058	-	hypothetical protein
PA0512	11.114	1.35281	3.0383	0.0013132	0.0027383	-	heme d1 biosynthesis protein NirH
PA1168	1740.92	374.391	2.2172	4.4579e-267	1.8729e-264	-	hypothetical protein
PA1982	212.224	96.726	1.1336	8.0514e-17	2.2254e-15	exaA	quinoprotein ethanol dehydrogenase
PA1983	130.192	58.1709	1.1623	3.5046e-11	5.3124e-10	exaB	cytochrome C550
PA4071	44.9851	21.645	1.0554	0.00023984	0.00066379	-	hypothetical protein
PA4139	1927.74	737.959	1.3853	1.8818e-176	4.9413e-174	-	hypothetical protein
PA5352	32.548	14.8809	1.1291	0.0011365	0.0024336	-	hypothetical protein

## Sheet: PAKPs_PAvsPAs.DEG_down
Supplementary Dataset 1. Significantly differentially expressed genes of P. aeruginosa when statically cocultured with K. pneumoniae on LB agar for 3 days compared to 1 day.
Gene_id	readcount_PAKPs_PA	readcount_PAs	log2.Fold_change.	pvalue	qvalue	Genename	Description
PA0012	37.0466	94.6968	-1.354	5.1168e-05	0.00018373	-	hypothetical protein
PA0038	303.253	645.291	-1.0894	7.6451e-17	2.1412e-15	-	hypothetical protein
PA0050	441.383	1018.33	-1.2061	7.1572e-32	4.6982e-30	-	hypothetical protein
PA0053	110.346	225.92	-1.0338	3.5481e-06	1.8774e-05	-	hypothetical protein
PA0059	250.329	619.926	-1.3083	1.5045e-23	7.0229e-22	osmC	osmotically inducible protein OsmC
PA0109	47.8959	106.196	-1.1488	0.00032707	0.00085665	-	hypothetical protein
PA0114	128.34	275.635	-1.1028	3.2898e-08	2.9407e-07	senC	cytochrome c oxidase assembly protein SenC
PA0208	129.663	274.283	-1.0809	7.2481e-08	6.1642e-07	mdcA	malonate decarboxylase subunit alpha
PA0226	96.3211	255.005	-1.4046	5.1979e-12	8.9498e-11	-	CoA transferase subunit A
PA0446	74.0931	199.201	-1.4268	5.8175e-10	7.4971e-09	-	hypothetical protein
PA0447	166.18	812.701	-2.29	9.8807e-80	1.8868e-77	gcdH	glutaryl-CoA dehydrogenase
PA0456	3660.99	12435.4	-1.7641	0	0	-	cold-shock protein
PA0462	115.374	233.022	-1.0142	4.2021e-06	2.1903e-05	-	hypothetical protein
PA0506	370.995	867.829	-1.226	2.4189e-28	1.4114e-26	-	acyl-CoA dehydrogenase
PA0540	58.7453	134.605	-1.1962	2.3195e-05	9.4426e-05	-	hypothetical protein
PA0547	172.002	360.862	-1.069	1.0778e-09	1.3087e-08	-	transcriptional regulator
PA0588	973.266	2087.39	-1.1008	4.6093e-52	6.0514e-50	-	hypothetical protein
PA0603	164.063	397.727	-1.2775	5.6464e-15	1.2618e-13	-	ABC transporter ATP-binding protein
PA0607	46.3082	105.857	-1.1928	0.00018337	0.00052982	rpe	ribulose-phosphate 3-epimerase
PA0730	64.3022	247.226	-1.9429	5.2562e-20	2.0447e-18	-	(R)-3-hydroxydecanoyl-ACP:CoA transacylase
PA0762	395.34	945.277	-1.2576	2.2855e-32	1.6003e-30	algU	RNA polymerase sigma factor AlgU
PA0805	506.215	1144.48	-1.1769	7.9977e-34	6e-32	-	hypothetical protein
PA0833	88.3825	189.394	-1.0996	5.0097e-06	2.5667e-05	-	hypothetical protein
PA0838	61.9207	141.707	-1.1944	1.4588e-05	6.4466e-05	-	glutathione peroxidase
PA0887	658.106	1487.75	-1.1767	1.8838e-43	1.7205e-41	acsA	acetyl-CoA synthetase
PA0951	321.511	702.447	-1.1275	1.4433e-19	5.2273e-18	-	hypothetical protein
PA1178	107.17	306.412	-1.5156	3.5312e-16	9.046e-15	oprH	PhoP/Q and low Mg2+ inducible outer membrane protein H1
PA1202	110.61	242.83	-1.1345	8.4712e-08	7.0895e-07	-	hydrolase
PA1244	213.547	521.171	-1.2872	1.9813e-19	7.0543e-18	-	hypothetical protein
PA1323	146.069	371.009	-1.3448	1.6996e-15	4.1515e-14	-	hypothetical protein
PA1440	156.389	375.067	-1.262	7.0184e-14	1.4176e-12	-	hypothetical protein
PA1471	33.0773	106.872	-1.692	9.3749e-08	7.6035e-07	-	hypothetical protein
PA1476	86.0009	195.819	-1.1871	4.1642e-07	2.8493e-06	ccmB	heme exporter protein CcmB
PA1551	234.716	479.572	-1.0308	1.6694e-11	2.6975e-10	-	ferredoxin
PA1554	144.482	294.575	-1.0277	1.4631e-07	1.1195e-06	ccoN1	cbb3-type cytochrome C oxidase subunit I
PA1581	124.106	270.9	-1.1262	2.0103e-08	1.8937e-07	sdhC	succinate dehydrogenase subunit C
PA1592	997.876	2275.77	-1.1894	4.4212e-67	7.1439e-65	-	hypothetical protein
PA1610	139.454	302.353	-1.1164	4.3739e-09	4.8613e-08	fabA	3-hydroxydecanoyl-ACP dehydratase
PA1674	73.8285	158.279	-1.1002	2.9732e-05	0.00011806	folE2	GTP cyclohydrolase I
PA1745	50.5421	149.824	-1.5677	3.8866e-09	4.3659e-08	-	hypothetical protein
PA1777	5245	11972.7	-1.1907	0	0	oprF	outer membrane porin F
PA1882	49.4836	121.077	-1.2909	1.3158e-05	5.8934e-05	-	transporter
PA1942	108.229	233.36	-1.1085	3.1535e-07	2.2007e-06	-	hypothetical protein
PA1946	258.532	523.538	-1.018	4.2487e-12	7.4373e-11	rbsB	ribose ABC transporter substrate-binding protein
PA1999	211.959	443.046	-1.0637	1.8604e-11	2.9606e-10	dhcA	dehydrocarnitine CoA transferase subunit A
PA2000	42.3389	157.603	-1.8962	7.8077e-13	1.4387e-11	dhcB	dehydrocarnitine CoA transferase subunit B
PA2159	132.838	292.545	-1.139	3.4969e-09	3.9493e-08	-	hypothetical protein
PA2166	301.4	769.75	-1.3527	8.4126e-31	5.1975e-29	-	hypothetical protein
PA2174	83.884	226.596	-1.4337	3.1529e-11	4.8698e-10	-	hypothetical protein
PA2231	160.359	432.561	-1.4316	5.1614e-20	2.0447e-18	pslA	biofilm formation protein PslA
PA2259	50.8067	107.887	-1.0864	0.00068079	0.0015802	ptxS	transcriptional regulator PtxS
PA2264	34.665	78.1249	-1.1723	0.0016186	0.0032382	-	hypothetical protein
PA2376	51.3359	103.49	-1.0115	0.0022411	0.0041808	-	transcriptional regulator
PA2381	213.547	480.248	-1.1692	6.4713e-15	1.4309e-13	-	hypothetical protein
PA2482	64.8315	139.34	-1.1038	8.4036e-05	0.00027582	-	cytochrome C
PA2486	55.0406	140.016	-1.347	9.6358e-07	6.0421e-06	-	hypothetical protein
PA2508	27.2557	73.0518	-1.4224	0.00018412	0.00053127	catC	muconolactone delta-isomerase
PA2519	107.17	285.105	-1.4116	2.2581e-13	4.433e-12	xylS	transcriptional regulator XylS
PA2532	69.5946	163.69	-1.2339	1.3812e-06	8.2657e-06	tpx	2-Cys peroxiredoxin
PA2586	345.327	735.591	-1.0909	4.859e-19	1.7011e-17	gacA	response regulator GacA
PA2604	460.965	1253.72	-1.4435	9.6769e-56	1.3552e-53	-	hypothetical protein
PA2666	35.7235	83.1979	-1.2197	0.00067747	0.001576	-	6-carboxytetrahydropterin synthase QueD
PA2741	321.247	742.693	-1.2091	8.3058e-24	3.9652e-22	rplT	50S ribosomal protein L20
PA2746	319.394	669.642	-1.0681	1.0578e-16	2.8856e-15	-	hypothetical protein
PA2787	98.438	205.289	-1.0604	5.2406e-06	2.6719e-05	cpg2	glutamate carboxypeptidase
PA2896	57.6868	151.177	-1.3899	1.4687e-07	1.1195e-06	-	RNA polymerase sigma factor
PA2897	249.535	525.905	-1.0756	1.2244e-13	2.4264e-12	-	transcriptional regulator
PA3009	202.698	409.902	-1.0159	9.5985e-10	1.186e-08	-	hypothetical protein
PA3040	229.159	550.932	-1.2655	8.8447e-20	3.2595e-18	-	hypothetical protein
PA3042	23.551	59.5237	-1.3377	0.0015183	0.0030727	-	hypothetical protein
PA3080	181.264	390.962	-1.1089	3.5204e-11	5.3124e-10	-	hypothetical protein
PA3104	332.361	822.848	-1.3079	1.0515e-30	6.3111e-29	xcpP	type II secretion system protein N
PA3142	41.8097	98.417	-1.2351	0.0001789	0.00051835	-	hypothetical protein
PA3162	1795.7	3693.18	-1.0403	9.4691e-80	1.8868e-77	rpsA	30S ribosomal protein S1
PA3181	17.994	55.8035	-1.6328	0.0001887	0.00054298	-	2-dehydro-3-deoxy-phosphogluconate aldolase
PA3183	160.888	480.248	-1.5777	2.7312e-26	1.5342e-24	zwf	glucose-6-phosphate 1-dehydrogenase
PA3187	69.5946	240.124	-1.7867	4.414e-17	1.3438e-15	-	ABC transporter ATP-binding protein
PA3188	14.554	99.4316	-2.7723	4.565e-14	9.3098e-13	-	sugar ABC transporter permease
PA3189	57.9514	200.216	-1.7886	1.6081e-14	3.4121e-13	-	sugar ABC transporter permease
PA3190	171.473	1242.22	-2.8569	1.296e-162	3.0248e-160	-	sugar ABC transporter substrate-binding protein
PA3194	187.879	419.372	-1.1584	5.668e-13	1.0726e-11	edd	phosphogluconate dehydratase
PA3195	66.1546	332.115	-2.3278	2.0776e-34	1.6164e-32	gapA	glyceraldehyde 3-phosphate dehydrogenase
PA3205	111.934	270.9	-1.2751	1.2448e-10	1.7549e-09	-	hypothetical protein
PA3235	113.786	364.921	-1.6813	1.0343e-22	4.6226e-21	-	hypothetical protein
PA3261	211.43	470.102	-1.1528	3.1935e-14	6.5767e-13	-	hypothetical protein
PA3266	1003.43	2063.38	-1.0401	2.7708e-45	2.9102e-43	capB	major cold shock protein CspA
PA3309	793.855	1656.52	-1.0612	2.1336e-38	1.7238e-36	-	hypothetical protein
PA3385	407.777	904.693	-1.1496	8.7561e-26	4.4861e-24	amrZ	alginate and motility regulator Z
PA3451	115.638	246.55	-1.0923	2.3675e-07	1.7126e-06	-	hypothetical protein
PA3452	98.7026	199.201	-1.0131	2.1512e-05	8.9099e-05	mqoA	malate:quinone oxidoreductase
PA3472	146.599	325.351	-1.1501	3.0211e-10	4.0422e-09	-	hypothetical protein
PA3603	29.3726	81.8451	-1.4784	3.9028e-05	0.00014588	dgkA	diacylglycerol kinase
PA3634	13.2309	46.672	-1.8186	0.00016894	0.00049632	-	cell division protein FtsB
PA3637	231.276	473.822	-1.0347	1.7899e-11	2.8702e-10	pyrG	CTP synthetase
PA3645	63.5084	161.323	-1.3449	1.5203e-07	1.1488e-06	fabZ	3-hydroxyacyl-[acyl-carrier-protein] dehydratase FabZ
PA3684	72.2408	198.187	-1.456	2.8807e-10	3.879e-09	-	hypothetical protein
PA3691	319.13	685.199	-1.1024	3.0657e-18	9.9073e-17	-	hypothetical protein
PA3756	73.5639	148.133	-1.0098	0.00026282	0.0007142	-	hypothetical protein
PA3791	194.759	427.15	-1.1331	1.2923e-12	2.3605e-11	-	hypothetical protein
PA3815	82.8255	188.717	-1.1881	6.5862e-07	4.27e-06	iscR	HTH-type transcriptional regulator
PA3857	115.638	250.27	-1.1139	1.0054e-07	8.0607e-07	pcs	phosphatidylcholine synthase
PA3922	386.078	797.482	-1.0466	9.4821e-19	3.1616e-17	-	hypothetical protein
PA3945	131.251	288.825	-1.1379	4.5682e-09	5.0505e-08	-	hypothetical protein
PA3981	82.8255	204.275	-1.3024	1.1095e-08	1.1046e-07	-	hypothetical protein
PA4015	98.9672	217.126	-1.1335	4.1812e-07	2.8516e-06	-	hypothetical protein
PA4053	80.444	163.352	-1.0219	0.00010108	0.00032415	ribE	6%2C7-dimethyl-8-ribityllumazine synthase
PA4067	362.792	727.813	-1.0044	9.103e-16	2.2764e-14	oprG	outer membrane protein OprG
PA4069	94.7333	191.423	-1.0148	2.9994e-05	0.00011843	-	hypothetical protein
PA4090	58.216	137.649	-1.2415	8.3329e-06	3.8984e-05	-	hypothetical protein
PA4171	54.5114	153.882	-1.4972	1.1297e-08	1.1194e-07	-	protease
PA4176	132.838	293.56	-1.144	2.7479e-09	3.1542e-08	ppiC2	peptidyl-prolyl cis-trans isomerase C2
PA4249	150.039	304.044	-1.0189	1.2505e-07	9.8016e-07	rpsH	30S ribosomal protein S8
PA4253	109.817	222.537	-1.019	6.1211e-06	3.0542e-05	rplN	50S ribosomal protein L14
PA4276	223.602	508.995	-1.1867	3.4079e-16	8.8378e-15	secE	preprotein translocase subunit SecE
PA4290	218.31	458.941	-1.0719	5.256e-12	8.9762e-11	-	chemotaxis transducer
PA4291	203.756	552.285	-1.4386	2.4388e-25	1.2198e-23	-	hypothetical protein
PA4296	195.818	446.09	-1.1878	2.0905e-14	4.3597e-13	pprB	two-component response regulator PprB
PA4366	546.701	1305.46	-1.2557	6.4346e-44	6.1439e-42	sodB	superoxide dismutase
PA4377	40.4866	88.2709	-1.1245	0.0013873	0.0028515	-	hypothetical protein
PA4379	70.9177	151.177	-1.092	5.2202e-05	0.00018713	-	hypothetical protein
PA4394	191.319	397.727	-1.0558	2.8242e-10	3.8274e-09	-	hypothetical protein
PA4406	582.16	1252.7	-1.1056	3.187e-32	2.1595e-30	lpxC	UDP-3-O-[3-hydroxymyristoyl] N-acetylglucosamine deacetylase
PA4461	99.4965	203.26	-1.0306	1.1792e-05	5.3499e-05	-	ABC transporter ATP-binding protein
PA4464	31.7542	80.4923	-1.3419	0.00021581	0.00060932	ptsN	nitrogen regulatory IIA protein
PA4495	464.405	1147.52	-1.3051	5.6799e-42	4.9713e-40	-	hypothetical protein
PA4500	492.719	1044.03	-1.0833	5.8743e-26	3.164e-24	-	ABC transporter
PA4517	65.6253	167.072	-1.3481	8.5075e-08	7.0916e-07	-	hypothetical protein
PA4525	5730.04	12829.4	-1.1628	0	0	pilA	type 4 fimbrial protein PilA
PA4578	149.509	303.368	-1.0208	1.2108e-07	9.5258e-07	-	hypothetical protein
PA4623	393.223	1021.37	-1.3771	9.3039e-42	7.8175e-40	-	hypothetical protein
PA4648	92.3518	232.007	-1.329	5.0128e-10	6.5812e-09	-	hypothetical protein
PA4661	1040.48	2261.22	-1.1199	1.906e-58	2.8598e-56	pagL	lipid A 3-O-deacylase
PA4702	77.2685	170.116	-1.1386	6.7344e-06	3.2975e-05	-	hypothetical protein
PA4703	86.0009	196.496	-1.1921	3.5146e-07	2.4206e-06	-	hypothetical protein
PA4876	189.202	445.751	-1.2363	1.4155e-15	3.4981e-14	osmE	OsmE family transcriptional regulator
PA4880	195.288	708.535	-1.8592	1.8047e-50	2.106e-48	-	bacterioferritin
PA4881	55.5698	115.665	-1.0576	0.00065372	0.0015309	-	hypothetical protein
PA4922	930.133	3221.04	-1.792	2.6068e-209	7.8227e-207	azu	azurin
PA5063	90.7641	193.79	-1.0943	4.3997e-06	2.2764e-05	ubiE	ubiquinone/menaquinone biosynthesis methyltransferase
PA5182	86.0009	183.306	-1.0918	8.4325e-06	3.9363e-05	-	hypothetical protein
PA5212	38.105	85.9035	-1.1727	0.00094259	0.0020798	-	hypothetical protein
PA5239	362.527	893.532	-1.3014	7.1257e-33	5.1614e-31	rho	transcription termination factor Rho
PA5253	192.113	394.006	-1.0363	8.2182e-10	1.0215e-08	algP	alginate regulatory protein AlgP
PA5285	267.264	572.239	-1.0984	2.2831e-15	5.3885e-14	-	hypothetical protein
PA5445	240.538	570.886	-1.2469	7.5253e-20	2.8228e-18	-	coenzyme A transferase
PA5460	30.4311	73.39	-1.27	0.00085517	0.0019131	-	hypothetical protein
PA5491	193.436	414.637	-1.1	1.407e-11	2.2911e-10	-	cytochrome

## Sheet: KEGG_down
Term	Sample number	Background number	P-value	Corrected P-value	UniGenes	KO
Pentose phosphate pathway	5	25	0.00169498	0.0796638	PA3183 PA3194 PA0607 PA3181 PA2264	pae:PA3183 pae:PA3194 pae:PA0607 pae:PA3181 pae:PA2264
Butanoate metabolism	5	41	0.011146	0.26193	PA0226 PA1999 PA1581 PA2000 PA5445	pae:PA0226 pae:PA1999 pae:PA1581 pae:PA2000 pae:PA5445
Carbon metabolism	9	128	0.0200924	0.314781	PA5445 PA0607 PA3194 PA3195 PA3452 PA0887 PA1581 PA3181 PA3183	pae:PA5445 pae:PA0607 pae:PA3194 pae:PA3195 pae:PA3452 pae:PA0887 pae:PA1581 pae:PA3181 pae:PA3183
Synthesis and degradation of ketone bodies	2	10	0.0476564	0.559963	PA1999 PA2000	pae:PA1999 pae:PA2000
