# Supplementary material for: Coexistence of Microbial Species in Structured Communities by Forming a Hawk-Dove Game Like Interactive Relationship
Source: Front Microbiol. 2019 Apr 16;10:807. doi: 10.3389/fmicb.2019.00807 (PMC6477097; doi:10.3389/fmicb.2019.00807)
Supplement: Supplementary file 3 [file Table_3.XLSX]

## Sheet: PAKP_PAvsPA.DEG_up
Supplementary Dataset 3. Significantly differentially expressed genes of P. aeruginosa when statically cocultured with K. pneumoniae in LB broth for 3 days compared to 1 day.
Gene_id	readcount_PAKP_PA	readcount_PA	log2.Fold_change.	pvalue	qvalue	Genename	Description
PA0139	11523.5	2567.75	2.166	0	0	ahpC	alkyl hydroperoxide reductase
PA0140	4401.14	1177.65	1.902	0	0	ahpF	alkyl hydroperoxide reductase
PA0249	67.1949	31.4441	1.0956	4.59e-05	0.0014052	-	acetyltransferase
PA0250	413.488	95.6995	2.1113	3.23e-54	7.61e-52	-	hypothetical protein
PA0449	583.362	182.376	1.6775	1.04e-57	2.71e-55	-	acyl-CoA thioesterase
PA0610	74.2415	31.4441	1.2394	3.03e-06	0.00012168	prtN	transcriptional regulator PrtN
PA0709	1058	451.975	1.227	1.23e-68	3.8e-66	-	hypothetical protein
PA0713	829.744	256.748	1.6923	3.33e-82	1.26e-79	-	hypothetical protein
PA0714	1193.65	270.693	2.1407	2.09e-155	8.59e-153	phrD	PhrD
PA0718	98.9048	37.1861	1.4113	3.93e-09	2.16e-07	-	hypothetical protein
PA0719	60.3999	8.20281	2.8804	3.28e-12	2.25e-10	-	hypothetical protein
PA0720	140.43	30.8973	2.1843	3.2e-20	3.68e-18	-	helix destabilizing protein of bacteriophage Pf1
PA0723	199.571	66.1693	1.5927	1.33e-19	1.47e-17	coaB	phage coat protein B
PA0848	2300.73	211.359	3.4443	0	0	-	alkyl hydroperoxide reductase
PA0849	1589.02	403.852	1.9762	4.7e-188	2.32e-185	trxB2	thioredoxin reductase
PA0852	1319.74	579.665	1.187	2.03e-81	7.16e-79	cbpD	chitin-binding protein CbpD
PA0961	98.9048	41.2875	1.2603	5e-08	2.38e-06	-	cold-shock protein
PA0962	2372.21	749.463	1.6623	2.36e-226	1.46e-223	-	DNA-binding stress protein
PA1249	223.228	92.1449	1.2765	1.43e-16	1.31e-14	aprA	alkaline metalloproteinase
PA1871	726.56	250.733	1.5349	7.04e-64	2.05e-61	lasA	protease LasA
PA1874	371.208	128.237	1.5334	1.9e-33	3.23e-31	-	hypothetical protein
PA1927	121.555	53.5917	1.1815	7.5e-09	4.03e-07	metE	5-methyltetrahydropteroyltriglutamate--homocysteine methyltransferase
PA2512	712.719	247.998	1.523	4.47e-62	1.23e-59	antA	anthranilate dioxygenase large subunit
PA2513	106.958	29.2567	1.8702	2.18e-13	1.65e-11	antB	anthranilate dioxygenase small subunit
PA2514	180.948	59.8805	1.5954	5.92e-18	5.97e-16	antC	anthranilate dioxygenase reductase
PA2843	289.416	71.6379	2.0144	1.63e-36	2.98e-34	-	aldolase
PA2868	327.166	50.584	2.6933	1.39e-55	3.44e-53	-	hypothetical protein
PA2939	172.643	44.0218	1.9715	6.36e-22	7.85e-20	-	aminopeptidase
PA3032	448.973	155.853	1.5264	7.2e-40	1.48e-37	snr1	cytochrome C Snr1
PA3187	50.8366	21.6007	1.2348	0.00011649	0.0033466	-	ABC transporter ATP-binding protein
PA3237	137.158	11.4839	3.5782	2.18e-30	3.37e-28	-	hypothetical protein
PA3287	1408.32	144.916	3.2807	5.88e-277	4.15e-274	-	hypothetical protein
PA3363	57.1282	26.5224	1.107	0.00015347	0.0043089	amiR	aliphatic amidase regulator
PA3365	180.948	76.2861	1.2461	2.55e-13	1.86e-11	-	chaperone
PA3496	80.2815	27.3427	1.5539	1.58e-08	8.19e-07	-	hypothetical protein
PA3539	227.003	63.1616	1.8456	2.88e-26	4.19e-24	-	hypothetical protein
PA4078	307.033	130.698	1.2322	3.18e-21	3.83e-19	-	nonribosomal peptide synthetase
PA4205	286.144	124.683	1.1985	3.37e-19	3.54e-17	mexG	hypothetical protein
PA4206	277.84	74.3721	1.9014	6.83e-33	1.12e-30	mexH	resistance-nodulation-cell division (RND) efflux membrane fusion protein
PA4207	303.761	146.283	1.0542	3.35e-17	3.18e-15	mexI	resistance-nodulation-cell division (RND) efflux transporter
PA4208	120.548	58.5134	1.0428	1.35e-07	5.96e-06	opmD	hypothetical protein
PA4236	6150.72	1642.2	1.9051	0	0	katA	catalase
PA4306	120.548	31.7175	1.9263	2.19e-15	1.86e-13	flp	type IVb pilin Flp
PA4612	93.1165	45.1155	1.0454	3.46e-06	0.00013778	-	hypothetical protein
PA4613	1354.22	207.258	2.708	2.7e-225	1.48e-222	katB	catalase
PA4648	37.2466	12.3042	1.598	8.81e-05	0.0025918	-	hypothetical protein
PA4655	297.218	88.8638	1.7419	1.21e-31	1.93e-29	hemH	ferrochelatase
PA4881	116.773	40.7406	1.5192	1.85e-11	1.23e-09	-	hypothetical protein
PA4918	55.3666	14.4916	1.9338	7.16e-08	3.31e-06	-	hypothetical protein
PA4919	65.4332	31.991	1.0324	0.00011507	0.0033253	pncB1	nicotinate phosphoribosyltransferase
PA5131	573.044	237.882	1.2684	1.12e-39	2.22e-37	pgm	2%2C3-bisphosphoglycerate-independent phosphoglycerate mutase
PA5171	756.005	363.931	1.0547	1.97e-40	4.24e-38	arcA	arginine deiminase
PA5173	362.148	180.735	1.0027	6.25e-19	6.43e-17	arcC	carbamate kinase
PA5471	138.668	69.177	1.0033	3.77e-08	1.84e-06	-	hypothetical protein
PA5546	1704.79	528.534	1.6895	1.45e-166	6.53e-164	-	hypothetical protein

## Sheet: KEGG_up
Term	Sample number	Background number	P-value	Corrected P-value	UniGenes	KO	Entrez ID
Aminobenzoate degradation	3	17	0.00193114	0.0482785	PA2514 PA2513 PA2512	pae:PA2514 pae:PA2513 pae:PA2512	882979 882978 882892
Quorum sensing	5	94	0.00819197	0.0811219	PA1871 PA2843 PA1874 PA4207 PA4206	pae:PA1871 pae:PA2843 pae:PA1874 pae:PA4207 pae:PA4206	878260 880259 882263 880346 880450
Selenocompound metabolism	2	10	0.00973463	0.0811219	PA0849 PA1927	pae:PA0849 pae:PA1927	882024 877662
Nicotinate and nicotinamide metabolism	2	20	0.0314016	0.19626	PA4919 PA4918	pae:PA4919 pae:PA4918	882212 878464

## Sheet: PAKP_PAvsPA.DEG_down
Supplementary Dataset 3. Significantly differentially expressed genes of P. aeruginosa when statically cocultured with K. pneumoniae in LB broth for 3 days compared to 1 day.
Gene_id	readcount_PAKP_PA	readcount_PA	log2.Fold_change.	pvalue	qvalue	Genename	Description
PA0446	138.668	290.653	-1.0677	7.3205e-11	4.6376e-09	-	hypothetical protein
PA1137	37.7499	90.7778	-1.2659	2.0362e-05	0.00068916	-	oxidoreductase
PA3234	212.658	459.631	-1.1119	1.6907e-17	1.6381e-15	-	acetate permease
PA3235	52.3466	171.439	-1.7115	4.4332e-14	3.4772e-12	-	hypothetical protein
PA3572	134.138	272.88	-1.0245	1.3074e-09	7.7836e-08	-	hypothetical protein
PA3584	280.105	583.493	-1.0588	5.3486e-20	6.0068e-18	glpD	glycerol-3-phosphate dehydrogenase
