# Supplementary material for: Coexistence of Microbial Species in Structured Communities by Forming a Hawk-Dove Game Like Interactive Relationship
Source: Front Microbiol. 2019 Apr 16;10:807. doi: 10.3389/fmicb.2019.00807 (PMC6477097; doi:10.3389/fmicb.2019.00807)
Supplement: Supplementary file 6 [file Table_6.XLSX]

## Sheet: KPoutvsKP.DEG_up
Supplementary Dataset 6. Significantly differentially expressed genes of K. pneumoniae cultured in the outer well compared to normal pure culture.
Gene_id	readcount_KPout	readcount_KP	log2.Fold_change.	pvalue	qvalue	Gene_name	Gene_description
AVR78_RS00010	288.333	107.28	1.4264	2.3685e-96	5.1909e-96	AVR78_RS00010	sugar ABC transporter ATP-binding protein
AVR78_RS00015	74.5046	22.9588	1.6983	3.091e-28	8.9113e-29	AVR78_RS00015	ABC transporter permease
AVR78_RS00020	145.284	59.6928	1.2832	3.3542e-47	1.9596e-47	AVR78_RS00020	sugar ABC transporter
AVR78_RS00040	107.287	50.9267	1.075	9.9391e-33	3.4721e-33	AVR78_RS00040	histidine-type phosphatase
AVR78_RS00045	100.581	40.0735	1.3276	1.0539e-33	3.8337e-34	AVR78_RS00045	MFS transporter
AVR78_RS00050	69.2893	33.3946	1.053	1.553e-21	3.37e-22	AVR78_RS00050	inositol monophosphatase
AVR78_RS00060	93.8758	28.3854	1.7256	2.2013e-35	8.5135e-36	AVR78_RS00060	metal-dependent hydrolase
AVR78_RS00065	99.8362	33.812	1.562	6.2204e-36	2.462e-36	AVR78_RS00065	PucR family transcriptional regulator
AVR78_RS00070	80.465	27.1331	1.5683	2.4434e-29	7.3422e-30	AVR78_RS00070	cytosine permease
AVR78_RS00085	177.321	73.0506	1.2794	3.8653e-57	3.2744e-57	AVR78_RS00085	D-isomer specific 2-hydroxyacid dehydrogenase
AVR78_RS00090	100.581	34.2294	1.5551	4.0659e-36	1.6209e-36	AVR78_RS00090	sugar kinase
AVR78_RS00095	48.428	19.6193	1.3036	6.2252e-17	1.1188e-17	AVR78_RS00095	ABC transporter permease
AVR78_RS00100	58.8586	17.1147	1.782	4.1288e-23	9.5625e-24	AVR78_RS00100	ABC transporter permease
AVR78_RS00105	94.6208	37.5689	1.3326	7.3835e-32	2.4905e-32	AVR78_RS00105	sugar ABC transporter ATP-binding protein
AVR78_RS00115	379.228	143.179	1.4052	2.8751e-125	9.2446e-125	AVR78_RS00115	biotin sulfoxide reductase
AVR78_RS00135	48.428	23.3762	1.0508	1.6577e-15	2.8097e-16	AVR78_RS00135	chromosome partitioning protein ParB
AVR78_RS00295	127.403	37.9863	1.7458	1.215e-47	7.1746e-48	AVR78_RS00295	ShlB/FhaC/HecB family hemolysin secretion/activation protein
AVR78_RS00390	43.9577	15.8624	1.4705	2.6253e-16	4.6038e-17	AVR78_RS00390	hypothetical protein
AVR78_RS00455	90.8956	25.8808	1.8123	4.8496e-35	1.8512e-35	AVR78_RS00455	MFS transporter
AVR78_RS00460	55.1334	10.4358	2.4014	1.9505e-24	4.7882e-25	tcuB	tricarballylate utilization protein TcuB
AVR78_RS00510	58.1136	17.9496	1.6949	2.304e-22	5.1757e-23	AVR78_RS00510	hypothetical protein
AVR78_RS00530	184.026	63.0323	1.5457	1.9165e-64	2.0794e-64	AVR78_RS00530	potassium-transporting ATPase subunit B
AVR78_RS00535	122.933	54.6836	1.1687	1.3161e-38	5.7689e-39	AVR78_RS00535	potassium-transporting ATPase subunit KdpA
AVR78_RS00555	213.828	73.8855	1.5331	2.6276e-74	3.8973e-74	AVR78_RS00555	MFS transporter
AVR78_RS00605	49.173	18.367	1.4207	8.4541e-18	1.5827e-18	AVR78_RS00605	hypothetical protein
AVR78_RS00740	2.23514	0	2.4207	0.039671	0.0036884	AVR78_RS00740	RtT sRNA
AVR78_RS00900	264.491	128.987	1.036	7.2039e-77	1.154e-76	AVR78_RS00900	AcrB/AcrD/AcrF family protein
AVR78_RS00960	178.066	75.9727	1.2289	2.326e-56	1.9188e-56	AVR78_RS00960	adenosylmethionine--8-amino-7-oxononanoate transaminase
AVR78_RS00970	96.1109	28.8028	1.7385	2.66e-36	1.0701e-36	AVR78_RS00970	8-amino-7-oxononanoate synthase
AVR78_RS00980	70.7794	30.0551	1.2357	1.7689e-23	4.1736e-24	AVR78_RS00980	ATP-dependent dethiobiotin synthetase BioD
AVR78_RS01025	18.6261	4.59175	2.0202	1.0337e-08	1.3047e-09	AVR78_RS01025	hypothetical protein
AVR78_RS01045	2.98018	1.2523	1.2508	0.039921	0.003707	moaD	molybdopterin synthase sulfur carrier subunit
AVR78_RS01060	139.324	69.2938	1.0076	7.2895e-41	3.4417e-41	AVR78_RS01060	lysylphosphatidylglycerol synthetase family protein
AVR78_RS01115	173.596	66.3717	1.3871	5.0476e-58	4.4739e-58	AVR78_RS01115	MFS transporter
AVR78_RS01125	78.9749	34.6469	1.1887	1.3899e-25	3.6057e-26	AVR78_RS01125	transketolase
AVR78_RS01130	78.9749	38.8212	1.0245	4.754e-24	1.1481e-24	AVR78_RS01130	transketolase
AVR78_RS01260	265.236	92.2525	1.5236	1.8307e-91	3.7336e-91	AVR78_RS01260	glycoside hydrolase family 31 protein
AVR78_RS01265	74.5046	26.7157	1.4796	1.3041e-26	3.5308e-27	AVR78_RS01265	MFS transporter
AVR78_RS01340	160.185	53.0139	1.5953	3.9951e-57	3.3779e-57	AVR78_RS01340	MFS transporter
AVR78_RS01375	10.4306	4.17432	1.3212	9.9348e-05	1.0625e-05	AVR78_RS01375	hypothetical protein
AVR78_RS01415	14.1559	5.42662	1.3833	4.5983e-06	5.226e-07	AVR78_RS01415	regulator for prophage
AVR78_RS01420	22.3514	7.51378	1.5728	3.0196e-09	3.9112e-10	AVR78_RS01420	hypothetical protein
AVR78_RS01430	7.45046	1.2523	2.5728	0.00014596	1.5471e-05	AVR78_RS01430	hypothetical protein
AVR78_RS01445	88.6605	27.968	1.6645	5.3695e-33	1.8983e-33	AVR78_RS01445	replication endonuclease
AVR78_RS01450	35.7622	8.76608	2.0284	2.0239e-15	3.4133e-16	AVR78_RS01450	hypothetical protein
AVR78_RS01495	55.1334	12.9404	2.091	3.3334e-23	7.7529e-24	AVR78_RS01495	late control
AVR78_RS01550	122.188	59.2754	1.0436	1.4013e-36	5.6998e-37	potG	ABC transporter ATP-binding protein
AVR78_RS01555	106.542	39.6561	1.4258	9.9142e-37	4.0589e-37	AVR78_RS01555	putrescine ABC transporter permease
AVR78_RS01585	136.343	54.6836	1.3181	6.2489e-45	3.3942e-45	AVR78_RS01585	arginine ABC transporter substrate-binding protein
AVR78_RS01620	25.3316	11.6881	1.1159	5.2963e-09	6.7744e-10	AVR78_RS01620	hypothetical protein
AVR78_RS01655	206.378	101.436	1.0247	4.1973e-60	3.9848e-60	AVR78_RS01655	DoxX family protein
AVR78_RS01665	87.9154	42.9955	1.0319	1.1496e-26	3.1202e-27	AVR78_RS01665	hydroxylamine reductase
AVR78_RS01735	25.3316	11.2707	1.1684	3.6769e-09	4.7443e-10	AVR78_RS01735	hypothetical protein
AVR78_RS01775	201.907	73.4681	1.4585	1.0238e-68	1.2886e-68	AVR78_RS01775	dimethyl sulfoxide reductase anchor subunit
AVR78_RS01780	2.98018	1.2523	1.2508	0.039921	0.003707	AVR78_RS01780	hypothetical protein
AVR78_RS01785	188.497	92.2525	1.0309	3.4204e-55	2.6906e-55	AVR78_RS01785	MFS transporter
AVR78_RS01840	233.944	84.7387	1.4651	1.7445e-79	3.0019e-79	AVR78_RS01840	ComEC family protein
AVR78_RS01905	58.1136	21.7065	1.4207	9.4642e-21	1.9919e-21	AVR78_RS01905	hypothetical protein
AVR78_RS01950	143.794	56.3534	1.3514	8.1559e-48	4.842e-48	AVR78_RS01950	aliphatic sulfonates ABC transporter ATP-binding protein
AVR78_RS01955	38.7424	13.3578	1.5362	8.1038e-15	1.3231e-15	ssuC	alkanesulfonate transporter permease subunit
AVR78_RS01960	68.5442	29.2203	1.2301	9.603e-23	2.1873e-23	AVR78_RS01960	alkanesulfonate monooxygenase%2C FMNH(2)-dependent
AVR78_RS01965	31.2919	13.7753	1.1837	4.8737e-11	6.8092e-12	AVR78_RS01965	aliphatic sulfonate ABC transporter substrate-binding protein
AVR78_RS01970	48.428	20.0367	1.2732	9.106e-17	1.626e-17	AVR78_RS01970	NADPH-dependent FMN reductase
AVR78_RS02095	96.856	48.4221	1.0002	7.7586e-29	2.2923e-29	AVR78_RS02095	YbhB/YbcL family Raf kinase inhibitor-like protein
AVR78_RS02100	86.4253	36.734	1.2343	2.7068e-28	7.8342e-29	AVR78_RS02100	AraC family transcriptional regulator
AVR78_RS02125	20.1162	8.34864	1.2687	8.5417e-08	1.0391e-08	AVR78_RS02125	tRNA-Ser
AVR78_RS02150	122.188	47.5873	1.3604	5.1632e-41	2.4562e-41	AVR78_RS02150	iron ABC transporter permease
AVR78_RS02155	94.6208	37.5689	1.3326	7.3835e-32	2.4905e-32	AVR78_RS02155	ABC transporter ATP-binding protein
AVR78_RS02170	132.618	41.7432	1.6677	1.539e-48	9.4026e-49	AVR78_RS02170	phytanoyl-CoA dioxygenase
AVR78_RS02180	58.8586	23.7936	1.3067	2.9032e-20	5.9929e-21	AVR78_RS02180	[formate-C-acetyltransferase]-activating enzyme
AVR78_RS02190	12.6658	5.84405	1.1159	3.6629e-05	3.9919e-06	AVR78_RS02190	PTS fructose-like transporter subunit EIIB
AVR78_RS02200	358.367	161.546	1.1495	2.7929e-108	7.4116e-108	AVR78_RS02200	phosphoenolpyruvate--protein phosphotransferase
AVR78_RS02205	128.893	44.2478	1.5425	1.243e-45	6.9311e-46	AVR78_RS02205	oxidoreductase
AVR78_RS02225	97.601	37.1515	1.3935	1.8732e-33	6.7637e-34	AVR78_RS02225	LysR family transcriptional regulator
AVR78_RS02230	150.499	70.546	1.0931	1.5261e-45	8.4882e-46	AVR78_RS02230	tartrate dehydrogenase
AVR78_RS02240	119.952	47.1698	1.3465	4.1048e-40	1.8777e-40	AVR78_RS02240	FAD-binding oxidoreductase
AVR78_RS02245	120.697	58.4405	1.0464	3.4019e-36	1.3636e-36	AVR78_RS02245	aldehyde dehydrogenase PuuC
AVR78_RS02270	179.556	73.0506	1.2975	3.3807e-58	3.0147e-58	AVR78_RS02270	APC family permease
AVR78_RS02310	35.7622	12.1055	1.5628	6.8523e-14	1.08e-14	AVR78_RS02310	hypothetical protein
AVR78_RS02315	32.782	12.1055	1.4372	1.9928e-12	2.9737e-13	AVR78_RS02315	hypothetical protein
AVR78_RS02320	11.9207	1.2523	3.2508	6.6291e-07	7.7686e-08	AVR78_RS02320	hypothetical protein
AVR78_RS02325	5.96037	2.08716	1.5139	0.0023992	0.00023825	AVR78_RS02325	hypothetical protein
AVR78_RS02330	3.72523	1.2523	1.5728	0.015473	0.0014715	AVR78_RS02330	hypothetical protein
AVR78_RS02335	50.6631	18.7845	1.4314	2.3835e-18	4.5689e-19	AVR78_RS02335	3'-5' exoribonuclease
AVR78_RS02340	46.9379	19.6193	1.2585	3.2076e-16	5.5982e-17	AVR78_RS02340	DNA adenine methylase Dam
AVR78_RS02350	298.763	96.8443	1.6253	8.1991e-106	2.1246e-105	AVR78_RS02350	replication endonuclease
AVR78_RS02360	81.9551	39.6561	1.0473	4.0333e-25	1.0182e-25	AVR78_RS02360	phage portal protein
AVR78_RS02365	157.205	67.2066	1.226	6.4744e-50	4.1454e-50	AVR78_RS02365	oxidoreductase
AVR78_RS02370	116.227	45.5001	1.353	5.2873e-39	2.3527e-39	AVR78_RS02370	phage capsid scaffolding protein
AVR78_RS02380	56.6235	27.5505	1.0393	8.5885e-18	1.6065e-18	AVR78_RS02380	phage terminase endonuclease small subunit M
AVR78_RS02385	12.6658	3.75689	1.7533	4.7378e-06	5.3818e-07	AVR78_RS02385	head completion/stabilization protein L
AVR78_RS02400	37.9973	8.34864	2.1863	9.2877e-17	1.6571e-17	AVR78_RS02400	glycoside hydrolase
AVR78_RS02405	50.6631	13.3578	1.9233	9.4334e-21	1.9864e-21	AVR78_RS02405	DUF2570 domain-containing protein
AVR78_RS02410	69.2893	22.5413	1.6201	7.528e-26	1.9681e-26	AVR78_RS02410	phage tail completion protein R
AVR78_RS02415	32.037	7.51378	2.0921	3.8984e-14	6.2108e-15	AVR78_RS02415	phage virion morphogenesis protein
AVR78_RS02420	50.6631	14.6101	1.794	3.5983e-20	7.3967e-21	AVR78_RS02420	phage baseplate assembly protein V
AVR78_RS02425	8.94055	4.17432	1.0988	0.00054802	5.6682e-05	AVR78_RS02425	phage baseplate assembly protein W
AVR78_RS02430	51.4082	19.2019	1.4207	1.5444e-18	2.9813e-19	AVR78_RS02430	baseplate assembly protein J
AVR78_RS02435	38.7424	10.8532	1.8358	6.1607e-16	1.0651e-16	AVR78_RS02435	phage tail protein I
AVR78_RS02440	91.6407	31.7248	1.5304	7.9086e-33	2.7738e-33	AVR78_RS02440	hypothetical protein
AVR78_RS02445	12.6658	5.84405	1.1159	3.6629e-05	3.9919e-06	AVR78_RS02445	hypothetical protein
AVR78_RS02450	268.962	123.977	1.1173	9.8818e-81	1.7274e-80	AVR78_RS02450	phage tail fiber protein
AVR78_RS02460	64.819	19.6193	1.7241	6.1469e-25	1.5342e-25	AVR78_RS02460	bacteriophage tail fiber protein U
AVR78_RS02465	263.001	121.89	1.1095	9.6455e-79	1.6156e-78	AVR78_RS02465	phage tail tape measure protein
AVR78_RS02480	72.2695	30.4726	1.2459	5.0589e-24	1.2178e-24	AVR78_RS02480	phage major tail tube protein
AVR78_RS02490	143.794	54.6836	1.3948	1.7277e-48	1.0527e-48	AVR78_RS02490	late control D family protein
AVR78_RS02545	113.247	55.5185	1.0284	8.0412e-34	2.9372e-34	AVR78_RS02545	pyrimidine utilization transport protein G
AVR78_RS02550	26.8217	10.8532	1.3053	4.8445e-10	6.4866e-11	AVR78_RS02550	FMN reductase
AVR78_RS02555	20.8613	4.59175	2.1837	7.3442e-10	9.7652e-11	AVR78_RS02555	malonic semialdehyde reductase
AVR78_RS02560	34.2721	13.3578	1.3593	1.2343e-12	1.852e-13	AVR78_RS02560	pyrimidine utilization protein D
AVR78_RS02570	37.9973	15.445	1.2988	1.3654e-13	2.1299e-14	AVR78_RS02570	pyrimidine utilization protein B
AVR78_RS02575	73.7595	32.5597	1.1797	6.3274e-24	1.5182e-24	AVR78_RS02575	pyrimidine monooxygenase RutA
AVR78_RS02635	175.831	75.1378	1.2266	1.2501e-55	1.0031e-55	AVR78_RS02635	thiol:disulfide interchange protein DsbA
AVR78_RS02640	29.8018	10.8532	1.4573	1.7082e-11	2.4448e-12	AVR78_RS02640	tRNA-Ser
AVR78_RS02645	60.3487	23.3762	1.3683	3.8078e-21	8.1624e-22	AVR78_RS02645	nicotinamidase YcaC
AVR78_RS02650	46.9379	17.5322	1.4207	4.6323e-17	8.3802e-18	AVR78_RS02650	pirin family protein
AVR78_RS02660	49.9181	20.4542	1.2872	2.5843e-17	4.7355e-18	AVR78_RS02660	tRNA-Ser
AVR78_RS02715	25.3316	9.60094	1.3997	7.9204e-10	1.0509e-10	AVR78_RS02715	YceK/YidQ family lipoprotein
AVR78_RS02730	149.009	37.5689	1.9878	1.3924e-58	1.2595e-58	AVR78_RS02730	hypothetical protein
AVR78_RS03040	254.061	100.184	1.3425	7.7254e-83	1.389e-82	AVR78_RS03040	type III effector Hop protein
AVR78_RS03050	19.3712	6.26148	1.6293	2.6089e-08	3.2473e-09	AVR78_RS03050	PTS glucitol/sorbitol transporter subunit IIA
AVR78_RS03060	63.3289	18.7845	1.7533	1.4173e-24	3.4958e-25	AVR78_RS03060	transaldolase
AVR78_RS03065	11.1757	2.92203	1.9353	1.1144e-05	1.2447e-06	AVR78_RS03065	transketolase
AVR78_RS03125	122.933	42.9955	1.5156	2.8858e-43	1.4834e-43	AVR78_RS03125	cupin domain-containing protein
AVR78_RS03160	177.321	88.0782	1.0095	1.4375e-51	9.8483e-52	AVR78_RS03160	phage integrase
AVR78_RS03165	3.72523	0	2.1577	0.0094307	0.00090727	AVR78_RS03165	excisionase
AVR78_RS03185	11.1757	3.75689	1.5728	2.7468e-05	3.0122e-06	AVR78_RS03185	class I SAM-dependent methyltransferase
AVR78_RS03190	52.8983	9.60094	2.462	1.0222e-23	2.4275e-24	AVR78_RS03190	hypothetical protein
AVR78_RS03195	78.9749	30.89	1.3543	4.7212e-27	1.3047e-27	AVR78_RS03195	hypothetical protein
AVR78_RS03210	18.6261	6.67892	1.4796	9.3763e-08	1.1388e-08	AVR78_RS03210	XRE family transcriptional regulator
AVR78_RS03215	14.1559	0	5.0837	5.1591e-08	6.3323e-09	AVR78_RS03215	hypothetical protein
AVR78_RS03225	32.782	14.6101	1.1659	1.9932e-11	2.8434e-12	AVR78_RS03225	hypothetical protein
AVR78_RS03240	3.72523	0	3.1577	0.0056066	0.00054569	AVR78_RS03240	DUF968 domain-containing protein
AVR78_RS03245	195.202	75.5552	1.3694	1.2042e-64	1.3162e-64	AVR78_RS03245	DUF1133 domain-containing protein
AVR78_RS03270	9.6856	1.2523	2.9513	9.574e-06	1.0734e-06	AVR78_RS03270	hypothetical protein
AVR78_RS03300	32.782	10.0184	1.7103	2.4649e-13	3.8005e-14	AVR78_RS03300	HNH endonuclease
AVR78_RS03305	29.0568	9.18351	1.6618	7.5182e-12	1.0959e-12	AVR78_RS03305	phage terminase small subunit P27 family
AVR78_RS03315	116.227	48.8396	1.2508	1.0965e-37	4.658e-38	AVR78_RS03315	phage portal protein
AVR78_RS03320	14.1559	5.84405	1.2764	6.8423e-06	7.7147e-07	AVR78_RS03320	HK97 family phage prohead protease
AVR78_RS03325	150.499	51.3442	1.5515	4.037e-53	2.8916e-53	AVR78_RS03325	phage major capsid protein
AVR78_RS03330	17.1361	5.00919	1.7744	9.4488e-08	1.147e-08	AVR78_RS03330	phage gp6-like head-tail connector protein
AVR78_RS03375	387.424	161.129	1.2657	4.9492e-122	1.5462e-121	AVR78_RS03375	phage tail tape measure protein
AVR78_RS03395	8.19551	0	3.2952	3.649e-05	3.9788e-06	AVR78_RS03395	kinase
AVR78_RS03400	9.6856	2.50459	1.9513	4.1742e-05	4.5335e-06	AVR78_RS03400	hypothetical protein
AVR78_RS03405	40.2325	14.6101	1.4614	5.1373e-15	8.495e-16	AVR78_RS03405	hypothetical protein
AVR78_RS03425	210.103	81.8167	1.3606	3.0541e-69	3.9224e-69	AVR78_RS03425	translesion error-prone DNA polymerase V subunit UmuC
AVR78_RS03435	149.009	73.4681	1.0202	8.2472e-44	4.3198e-44	AVR78_RS03435	chaperonin
AVR78_RS03480	96.1109	41.7432	1.2032	6.1708e-31	1.9973e-31	AVR78_RS03480	glutathione-dependent formaldehyde dehydrogenase
AVR78_RS03505	161.675	80.147	1.0124	3.1263e-47	1.8289e-47	AVR78_RS03505	cytochrome ubiquinol oxidase subunit I
AVR78_RS03510	96.1109	43.8304	1.1328	3.7591e-30	1.1728e-30	AVR78_RS03510	cytochrome d ubiquinol oxidase subunit II
AVR78_RS03545	134.108	49.6744	1.4328	6.9517e-46	3.906e-46	AVR78_RS03545	carboxylase-like protein
AVR78_RS03565	200.417	75.5552	1.4074	3.8425e-67	4.6122e-67	AVR78_RS03565	type II asparaginase
AVR78_RS03630	90.8956	37.1515	1.2908	3.0013e-30	9.3832e-31	AVR78_RS03630	cyanate MFS transporter
AVR78_RS03665	156.46	53.0139	1.5613	2.6184e-55	2.0745e-55	AVR78_RS03665	translesion error-prone DNA polymerase V subunit UmuC
AVR78_RS03675	143.049	65.9543	1.117	8.8916e-44	4.6464e-44	AVR78_RS03675	NAD dependent epimerase/dehydratase
AVR78_RS03685	109.522	23.3762	2.2281	1.425e-45	7.9358e-46	AVR78_RS03685	alkene reductase
AVR78_RS03700	148.264	61.3625	1.2727	5.8555e-48	3.4944e-48	AVR78_RS03700	aspartate aminotransferase family protein
AVR78_RS03705	73.7595	25.8808	1.5109	1.3358e-26	3.6146e-27	AVR78_RS03705	hypothetical protein
AVR78_RS03710	128.893	52.179	1.3046	2.2214e-42	1.1146e-42	AVR78_RS03710	glutamine ABC transporter substrate-binding protein GlnH
AVR78_RS03715	84.9352	39.6561	1.0988	1.693e-26	4.5529e-27	AVR78_RS03715	glutamine ABC transporter permease GlnP
AVR78_RS03720	87.1704	38.4038	1.1826	5.2453e-28	1.5024e-28	glnQ	glutamine ABC transporter ATP-binding protein
AVR78_RS03730	90.1506	43.8304	1.0404	2.1488e-27	6.0178e-28	AVR78_RS03730	MFS transporter
AVR78_RS03735	167.635	69.2938	1.2745	5.0222e-54	3.7434e-54	AVR78_RS03735	LysR family transcriptional regulator
AVR78_RS03890	84.1902	33.812	1.3161	2.2355e-28	6.4916e-29	AVR78_RS03890	ABC transporter permease
AVR78_RS03905	29.8018	14.1927	1.0703	3.5361e-10	4.7622e-11	AVR78_RS03905	TVP38/TMEM64 family protein
AVR78_RS03985	13.4108	5.42662	1.3053	1.0773e-05	1.2041e-06	AVR78_RS03985	PTS N%2CN'-diacetylchitobiose transporter subunit IIA
AVR78_RS03995	187.752	74.7204	1.3293	1.9855e-61	1.9655e-61	AVR78_RS03995	6-phospho-beta-glucosidase
AVR78_RS04000	72.2695	33.812	1.0959	9.1932e-23	2.095e-23	AVR78_RS04000	chitin disaccharide deacetylase
AVR78_RS04085	13.4108	6.26148	1.0988	2.3073e-05	2.5454e-06	AVR78_RS04085	hypothetical protein
AVR78_RS04090	52.1532	15.445	1.7556	1.5634e-20	3.2578e-21	AVR78_RS04090	hypothetical protein
AVR78_RS04100	92.3857	31.7248	1.5421	3.4284e-33	1.2239e-33	AVR78_RS04100	MFS transporter
AVR78_RS04105	84.9352	30.0551	1.4988	2.8387e-30	8.9002e-31	AVR78_RS04105	tartrate dehydrogenase
AVR78_RS04110	159.44	60.1102	1.4073	8.7561e-54	6.4394e-54	AVR78_RS04110	glycerate kinase
AVR78_RS04130	62.5839	28.3854	1.1406	2.9469e-20	6.0803e-21	AVR78_RS04130	bifunctional anthranilate synthase glutamate amidotransferase component TrpG/anthranilate phosphoribosyltransferase TrpD
AVR78_RS04150	211.593	82.6516	1.3562	1.2854e-69	1.6703e-69	AVR78_RS04150	drug/metabolite transporter permease
AVR78_RS04175	37.9973	14.1927	1.4207	4.2253e-14	6.7074e-15	AVR78_RS04175	hypothetical protein
AVR78_RS04295	101.326	38.8212	1.3841	1.4548e-34	5.4495e-35	AVR78_RS04295	hypothetical protein
AVR78_RS04300	157.95	56.3534	1.4869	1.2818e-54	9.8715e-55	AVR78_RS04300	ABC transporter substrate-binding protein
AVR78_RS04305	82.7001	25.8808	1.676	5.5404e-31	1.7999e-31	AVR78_RS04305	polar amino acid ABC transporter permease
AVR78_RS04355	98.3461	38.4038	1.3566	2.6439e-33	9.4688e-34	AVR78_RS04355	nucleoside-diphosphate sugar epimerase
AVR78_RS04370	103.561	43.8304	1.2405	1.2081e-33	4.38e-34	AVR78_RS04370	amidohydrolase
AVR78_RS04375	111.757	40.0735	1.4796	4.4712e-39	1.9976e-39	AVR78_RS04375	MFS transporter
AVR78_RS04460	124.423	58.4405	1.0902	6.5527e-38	2.797e-38	AVR78_RS04460	alpha/beta hydrolase
AVR78_RS04465	74.5046	31.3074	1.2508	9.3218e-25	2.3134e-25	AVR78_RS04465	MFS transporter
AVR78_RS04475	144.539	70.1286	1.0434	5.954e-43	3.0147e-43	AVR78_RS04475	beta-mannosidase
AVR78_RS04485	7.45046	3.33946	1.1577	0.0014125	0.00014238	AVR78_RS04485	globin
AVR78_RS04495	150.499	62.6148	1.2652	1.58e-48	9.6403e-49	AVR78_RS04495	DUF3131 domain-containing protein
AVR78_RS04515	89.4055	38.8212	1.2035	6.7397e-29	1.9952e-29	AVR78_RS04515	hypothetical protein
AVR78_RS04540	35.7622	7.09635	2.3333	3.0619e-16	5.3503e-17	AVR78_RS04540	LysR family transcriptional regulator
AVR78_RS04560	112.502	48.4221	1.2162	4.3137e-36	1.715e-36	AVR78_RS04560	NAD(P)-dependent oxidoreductase
AVR78_RS04570	113.992	41.7432	1.4493	1.8402e-39	8.2885e-40	AVR78_RS04570	dehydrogenase/reductase oxidoreductase
AVR78_RS04605	204.143	86.8259	1.2334	1.8821e-64	2.0471e-64	AVR78_RS04605	NmrA/HSCARG family protein
AVR78_RS04615	147.519	41.3258	1.8358	4.3328e-56	3.5345e-56	AVR78_RS04615	class I and II aminotransferase
AVR78_RS04620	65.564	29.2203	1.1659	2.4342e-21	5.2538e-22	AVR78_RS04620	NLPA lipoprotein
AVR78_RS04630	67.0541	31.7248	1.0797	4.1664e-21	8.9095e-22	AVR78_RS04630	ABC transporter permease
AVR78_RS04635	80.465	29.2203	1.4614	1.8705e-28	5.4531e-29	AVR78_RS04635	aspartate/tyrosine/aromatic aminotransferase
AVR78_RS04650	231.709	96.8443	1.2586	1.4537e-73	2.1065e-73	AVR78_RS04650	aromatic amino acid transporter AroP
AVR78_RS04665	163.91	53.8488	1.6059	1.3899e-58	1.2595e-58	AVR78_RS04665	oxidoreductase
AVR78_RS04670	61.8388	21.289	1.5384	9.7354e-23	2.214e-23	AVR78_RS04670	DeoR/GlpR transcriptional regulator
AVR78_RS04695	33.5271	7.93121	2.0797	1.0876e-14	1.7666e-15	AVR78_RS04695	integrase
AVR78_RS04725	56.6235	21.7065	1.3833	4.965e-20	1.0144e-20	AVR78_RS04725	porin OmpS2
AVR78_RS04735	11.9207	5.84405	1.0284	8.3937e-05	9.0184e-06	AVR78_RS04735	hypothetical protein
AVR78_RS04755	52.8983	23.7936	1.1526	1.9403e-17	3.5822e-18	AVR78_RS04755	DedA family protein
AVR78_RS04760	31.2919	13.3578	1.2281	3.3599e-11	4.7333e-12	AVR78_RS04760	hypothetical protein
AVR78_RS04795	28.3117	5.42662	2.3833	2.8805e-13	4.4367e-14	AVR78_RS04795	hypothetical protein
AVR78_RS04805	51.4082	21.7065	1.2439	1.561e-17	2.8905e-18	AVR78_RS04805	phytanoyl-CoA dioxygenase
AVR78_RS04815	117.717	56.3534	1.0628	1.419e-35	5.5319e-36	AVR78_RS04815	LysR family transcriptional regulator
AVR78_RS04820	84.1902	31.3074	1.4271	2.167e-29	6.5339e-30	AVR78_RS04820	hypothetical protein
AVR78_RS04825	5.21532	1.2523	2.0582	0.0023543	0.00023395	AVR78_RS04825	RidA family protein
AVR78_RS04830	40.2325	12.523	1.6838	6.3951e-16	1.1039e-16	AVR78_RS04830	DUF1028 domain-containing protein
AVR78_RS04835	50.6631	20.8716	1.2794	1.6645e-17	3.0782e-18	AVR78_RS04835	acetylornithine deacetylase
AVR78_RS04840	32.037	12.523	1.3552	6.8318e-12	9.9718e-13	AVR78_RS04840	phytanoyl-CoA dioxygenase
AVR78_RS04850	160.93	77.6424	1.0515	8.837e-48	5.2393e-48	tynA	primary-amine oxidase
AVR78_RS04860	19.3712	4.17432	2.2143	2.6601e-09	3.4577e-10	AVR78_RS04860	DNA helicase
AVR78_RS04865	6.70541	2.50459	1.4207	0.0015075	0.00015179	AVR78_RS04865	hypothetical protein
AVR78_RS04870	123.678	56.3534	1.134	2.483e-38	1.0776e-38	AVR78_RS04870	phenylacetic acid degradation bifunctional protein PaaZ
AVR78_RS04875	99.0911	40.4909	1.2912	7.8935e-33	2.7707e-33	AVR78_RS04875	1%2C2-phenylacetyl-CoA epoxidase subunit A
AVR78_RS04885	20.1162	10.0184	1.0057	3.6932e-07	4.3782e-08	AVR78_RS04885	phenylacetate-CoA oxygenase subunit PaaI
AVR78_RS04890	29.0568	10.8532	1.4207	3.9579e-11	5.5543e-12	AVR78_RS04890	phenylacetate-CoA oxygenase subunit PaaJ
AVR78_RS04895	81.9551	25.4634	1.6864	8.4301e-31	2.7107e-31	AVR78_RS04895	phenylacetate-CoA oxygenase/reductase subunit PaaK
AVR78_RS04905	29.8018	11.2707	1.4028	2.5532e-11	3.6222e-12	AVR78_RS04905	2-(1%2C2-epoxy-1%2C2-dihydrophenyl)acetyl-CoA isomerase
AVR78_RS04915	20.1162	6.26148	1.6838	1.1004e-08	1.3869e-09	AVR78_RS04915	phenylacetic acid degradation protein PaaD
AVR78_RS04955	127.403	60.1102	1.0837	1.1163e-38	4.9078e-39	AVR78_RS04955	hypothetical protein
AVR78_RS04995	90.1506	30.89	1.5452	1.8558e-32	6.4066e-33	AVR78_RS04995	MFS transporter
AVR78_RS05000	78.2298	34.2294	1.1925	2.1603e-25	5.5361e-26	AVR78_RS05000	aldo/keto reductase
AVR78_RS05010	103.561	41.3258	1.3254	1.2598e-34	4.7311e-35	AVR78_RS05010	acetyl-CoA C-acyltransferase
AVR78_RS05015	106.542	41.3258	1.3663	4.7472e-36	1.884e-36	AVR78_RS05015	A-factor biosynthesis repeat-containing protein
AVR78_RS05020	93.1307	32.5597	1.5162	3.3661e-33	1.2026e-33	AVR78_RS05020	HAD-IB family hydrolase
AVR78_RS05065	87.9154	40.0735	1.1335	9.9398e-28	2.814e-28	AVR78_RS05065	MFS transporter
AVR78_RS05200	90.1506	30.0551	1.5847	8.1272e-33	2.8481e-33	AVR78_RS05200	hypothetical protein
AVR78_RS05260	121.442	48.8396	1.3142	3.699e-40	1.6974e-40	AVR78_RS05260	p-aminobenzoyl-glutamate transporter
AVR78_RS05265	90.1506	37.5689	1.2628	9.869e-30	3.0232e-30	AVR78_RS05265	amidohydrolase
AVR78_RS05270	52.1532	23.7936	1.1322	4.3376e-17	7.8665e-18	AVR78_RS05270	amidohydrolase
AVR78_RS05295	36.5073	11.2707	1.6956	1.2529e-14	2.0306e-15	AVR78_RS05295	CoA transferase subunit B
AVR78_RS05325	2.98018	0	2.8358	0.014649	0.0013952	AVR78_RS05325	LysR family transcriptional regulator
AVR78_RS05335	40.2325	14.6101	1.4614	5.1373e-15	8.495e-16	AVR78_RS05335	fumarate hydratase
AVR78_RS05375	40.2325	14.6101	1.4614	5.1373e-15	8.495e-16	AVR78_RS05375	hypothetical protein
AVR78_RS05405	64.074	30.0551	1.0921	2.4685e-20	5.1003e-21	AVR78_RS05405	AEC family transporter
AVR78_RS05410	47.6829	20.8716	1.1919	4.3357e-16	7.5283e-17	AVR78_RS05410	biotin-independent malonate decarboxylase subunit gamma
AVR78_RS05415	25.3316	10.0184	1.3383	1.1762e-09	1.5502e-10	AVR78_RS05415	biotin-independent malonate decarboxylase subunit beta
AVR78_RS05420	4.47028	0	2.4207	0.0036229	0.00035687	AVR78_RS05420	malonate decarboxylase acyl carrier protein
AVR78_RS05425	44.7028	14.1927	1.6552	2.1457e-17	3.9483e-18	AVR78_RS05425	triphosphoribosyl-dephospho-CoA synthase
AVR78_RS05470	46.1928	22.5413	1.0351	8.9802e-15	1.4635e-15	AVR78_RS05470	acid-shock protein
AVR78_RS05480	123.678	58.4405	1.0815	1.4466e-37	6.1393e-38	AVR78_RS05480	MFS transporter
AVR78_RS05550	213.828	93.5048	1.1933	1.9005e-66	2.2207e-66	AVR78_RS05550	MFS transporter
AVR78_RS05580	112.502	45.0827	1.3193	2.156e-37	9.0796e-38	AVR78_RS05580	hypothetical protein
AVR78_RS05605	55.1334	26.2982	1.068	1.4818e-17	2.7461e-18	AVR78_RS05605	hypothetical protein
AVR78_RS05625	87.1704	34.2294	1.3486	1.237e-29	3.7762e-30	AVR78_RS05625	helix-turn-helix transcriptional regulator
AVR78_RS05630	22.3514	9.18351	1.2832	1.5167e-08	1.9024e-09	AVR78_RS05630	hypothetical protein
AVR78_RS05640	122.188	47.5873	1.3604	5.1632e-41	2.4562e-41	AVR78_RS05640	GntP family transporter
AVR78_RS05645	29.0568	14.1927	1.0337	7.8892e-10	1.0471e-10	AVR78_RS05645	hydroxypyruvate isomerase
AVR78_RS05650	13.4108	2.08716	2.6838	2.8596e-07	3.4054e-08	AVR78_RS05650	aldolase
AVR78_RS05655	100.581	33.3946	1.5907	1.7784e-36	7.1936e-37	AVR78_RS05655	four-carbon acid sugar kinase family protein
AVR78_RS05660	68.5442	25.4634	1.4286	3.034e-24	7.3883e-25	AVR78_RS05660	NAD(P)-dependent oxidoreductase
AVR78_RS05685	167.635	67.2066	1.3187	7.5985e-55	5.8621e-55	lacY	MFS transporter
AVR78_RS05735	95.3659	42.5781	1.1634	2.8532e-30	8.9395e-31	AVR78_RS05735	urea ABC transporter substrate-binding protein
AVR78_RS05740	78.9749	21.289	1.8913	3.2116e-31	1.055e-31	AVR78_RS05740	urea ABC transporter permease subunit UrtB
AVR78_RS05745	76.7397	30.89	1.3128	5.5311e-26	1.4564e-26	AVR78_RS05745	urea ABC transporter permease subunit UrtC
AVR78_RS05750	43.9577	20.4542	1.1037	1.7049e-14	2.752e-15	AVR78_RS05750	urea ABC transporter ATP-binding protein UrtD
AVR78_RS05755	81.21	30.89	1.3945	3.9882e-28	1.1475e-28	AVR78_RS05755	urea ABC transporter ATP-binding subunit UrtE
AVR78_RS05770	260.766	92.67	1.4926	3.9938e-89	7.8193e-89	AVR78_RS05770	O-acetylserine/cysteine exporter
AVR78_RS05815	64.074	17.9496	1.8358	2.5068e-25	6.4054e-26	AVR78_RS05815	N-acetyltransferase
AVR78_RS05850	118.462	43.8304	1.4344	9.3602e-41	4.4052e-41	AVR78_RS05850	tagaturonate reductase
AVR78_RS05860	55.8784	15.445	1.8552	2.1642e-22	4.8666e-23	AVR78_RS05860	tautomerase family protein
AVR78_RS05920	61.8388	30.89	1.0014	5.3014e-19	1.0412e-19	AVR78_RS05920	isopenicillin N synthase family oxygenase
AVR78_RS05950	49.9181	18.367	1.4424	3.6768e-18	7.0024e-19	AVR78_RS05950	oxidoreductase
AVR78_RS05965	110.267	47.5873	1.2124	2.326e-35	8.9802e-36	AVR78_RS05965	flavoprotein monooxygenase
AVR78_RS05970	162.42	71.3809	1.1861	8.9943e-51	5.9581e-51	AVR78_RS05970	purine permease
AVR78_RS05975	27.5667	13.7753	1.0008	2.7584e-09	3.5812e-10	AVR78_RS05975	OHCU decarboxylase
AVR78_RS06010	12.6658	5.00919	1.3383	1.6954e-05	1.8794e-06	AVR78_RS06010	hypothetical protein
AVR78_RS06060	44.7028	20.0367	1.1577	5.3208e-15	8.782e-16	AVR78_RS06060	phosphoenolpyruvate-dependent sugar phosphotransferase system%2C EIIA 2
AVR78_RS06080	116.227	55.1011	1.0768	2.4322e-35	9.3818e-36	AVR78_RS06080	PTS glucose-like transporter subunit IIB
AVR78_RS06090	75.2496	27.1331	1.4716	8.4834e-27	2.3226e-27	AVR78_RS06090	sulfite exporter TauE/SafE family protein
AVR78_RS06115	72.2695	23.7936	1.6028	9.092e-27	2.4861e-27	AVR78_RS06115	efflux RND transporter periplasmic adaptor subunit
AVR78_RS06135	179.556	83.9039	1.0976	4.344e-54	3.2655e-54	AVR78_RS06135	hypothetical protein
AVR78_RS06140	183.281	85.991	1.0918	4.7767e-55	3.7177e-55	AVR78_RS06140	sigma-54-dependent Fis family transcriptional regulator
AVR78_RS06150	135.598	63.0323	1.1052	2.1209e-41	1.0177e-41	AVR78_RS06150	phosphoglycerate transport regulator PgtC
AVR78_RS06160	131.873	65.1194	1.018	6.1678e-39	2.7279e-39	AVR78_RS06160	peptidoglycan-binding protein LysM
AVR78_RS06175	129.638	49.257	1.3961	6.6063e-44	3.4728e-44	AVR78_RS06175	allophanate hydrolase
AVR78_RS06180	347.191	140.675	1.3034	5.1567e-111	1.4287e-110	AVR78_RS06180	urea carboxylase
AVR78_RS06185	44.7028	20.4542	1.128	7.6337e-15	1.2492e-15	AVR78_RS06185	urea carboxylase-associated protein 1
AVR78_RS06195	74.5046	22.1239	1.7517	1.3043e-28	3.8153e-29	AVR78_RS06195	ABC transporter ATP-binding protein
AVR78_RS06220	110.267	52.179	1.0795	1.1921e-33	4.3255e-34	AVR78_RS06220	DUF4354 domain-containing protein
AVR78_RS06225	153.479	53.8488	1.5111	1.6623e-53	1.2024e-53	AVR78_RS06225	oxalate/formate MFS antiporter
AVR78_RS06255	194.457	64.702	1.5876	8.3044e-69	1.0482e-68	AVR78_RS06255	MFS transporter
AVR78_RS06285	101.326	35.0643	1.5309	4.0013e-36	1.5966e-36	AVR78_RS06285	allantoate amidohydrolase
AVR78_RS06295	68.5442	28.8028	1.2508	6.6173e-23	1.5206e-23	AVR78_RS06295	amino acid ABC transporter ATP-binding protein
AVR78_RS06300	32.782	8.34864	1.9733	4.1265e-14	6.5577e-15	AVR78_RS06300	amino acid ABC transporter permease
AVR78_RS06305	47.6829	23.7936	1.0029	5.1648e-15	8.5341e-16	AVR78_RS06305	amino acid ABC transporter permease
AVR78_RS06310	96.1109	47.1698	1.0268	6.1352e-29	1.8187e-29	AVR78_RS06310	amino acid ABC transporter substrate-binding protein
AVR78_RS06330	61.8388	20.0367	1.6259	2.7942e-23	6.5298e-24	AVR78_RS06330	AtzE family amidohydrolase
AVR78_RS06335	14.9009	5.84405	1.3504	2.9336e-06	3.3593e-07	AVR78_RS06335	DUF3225 domain-containing protein
AVR78_RS06345	271.942	106.028	1.3589	5.1053e-89	9.8638e-89	AVR78_RS06345	aspartate-semialdehyde dehydrogenase
AVR78_RS06360	77.4848	33.3946	1.2143	2.3257e-25	5.9531e-26	AVR78_RS06360	MFS transporter
AVR78_RS06410	55.8784	20.8716	1.4207	5.1678e-20	1.0544e-20	AVR78_RS06410	EamA-like transporter family protein
AVR78_RS06470	75.9947	24.2111	1.6502	2.0413e-28	5.9356e-29	AVR78_RS06470	FAA hydrolase family protein
AVR78_RS06475	175.086	86.8259	1.0119	5.4348e-51	3.6329e-51	AVR78_RS06475	MFS transporter
AVR78_RS06485	75.2496	33.812	1.1541	3.7544e-24	9.1123e-25	AVR78_RS06485	histidine phosphatase family protein
AVR78_RS06500	109.522	51.7616	1.0813	1.8564e-33	6.7086e-34	AVR78_RS06500	sulfite exporter TauE/SafE family protein
AVR78_RS06520	75.2496	35.0643	1.1017	1.0943e-23	2.5959e-24	AVR78_RS06520	cytosine/purine/uracil/thiamine/allantoin permease
AVR78_RS06545	29.8018	8.76608	1.7654	2.0616e-12	3.0733e-13	AVR78_RS06545	AP endonuclease
AVR78_RS06550	84.1902	39.6561	1.0861	3.7484e-26	9.947e-27	AVR78_RS06550	gfo/Idh/MocA family oxidoreductase
AVR78_RS06560	64.819	30.0551	1.1088	1.1115e-20	2.3284e-21	AVR78_RS06560	lipoprotein
AVR78_RS06575	15.646	4.59175	1.7687	3.469e-07	4.1201e-08	AVR78_RS06575	ABC transporter ATP-binding protein
AVR78_RS06580	21.6063	6.67892	1.6938	3.0238e-09	3.9142e-10	AVR78_RS06580	ABC transporter permease
AVR78_RS06585	108.777	34.2294	1.6681	3.9285e-40	1.7989e-40	AVR78_RS06585	NMT1/THI5 like domain-containing protein
AVR78_RS06605	174.341	71.7983	1.2799	3.2179e-56	2.6348e-56	AVR78_RS06605	cytochrome c biogenesis protein/redoxin
AVR78_RS06610	87.1704	39.2386	1.1516	1.081e-27	3.0526e-28	AVR78_RS06610	two-component sensor histidine kinase
AVR78_RS06620	102.071	35.8992	1.5076	3.9222e-36	1.5664e-36	AVR78_RS06620	alpha/beta hydrolase
AVR78_RS06665	90.8956	30.4726	1.5767	5.3164e-33	1.8811e-33	AVR78_RS06665	glutamine amidotransferase
AVR78_RS06670	169.87	82.2341	1.0466	3.0896e-50	1.9985e-50	AVR78_RS06670	penicillin-binding protein 2
AVR78_RS06695	120.697	53.0139	1.187	3.4306e-38	1.4802e-38	AVR78_RS06695	MFS transporter
AVR78_RS06715	170.616	80.5644	1.0825	3.522e-51	2.3687e-51	AVR78_RS06715	cation transporter
AVR78_RS06780	14.1559	5.84405	1.2764	6.8423e-06	7.7147e-07	AVR78_RS06780	hypothetical protein
AVR78_RS06830	47.6829	15.0276	1.6659	1.6831e-18	3.2477e-19	AVR78_RS06830	hypothetical protein
AVR78_RS06875	108.032	34.6469	1.6407	1.3928e-39	6.28e-40	AVR78_RS06875	ABC transporter ATP-binding protein
AVR78_RS06880	24.5865	7.51378	1.7103	2.2978e-10	3.1203e-11	AVR78_RS06880	putative FMN-dependent luciferase-like monooxygenase
AVR78_RS06885	39.4874	15.0276	1.3938	1.7652e-14	2.8473e-15	AVR78_RS06885	alkylhydroperoxidase domain protein
AVR78_RS06895	76.7397	14.6101	2.393	2.5402e-33	9.105e-34	AVR78_RS06895	VOC family protein
AVR78_RS06915	131.128	59.6928	1.1353	1.4772e-40	6.9004e-41	AVR78_RS06915	formate dehydrogenase cytochrome b556 subunit
AVR78_RS06920	77.4848	32.9771	1.2324	1.607e-25	4.1327e-26	AVR78_RS06920	formate dehydrogenase subunit beta
AVR78_RS06925	207.123	56.3534	1.8779	8.8706e-79	1.4915e-78	AVR78_RS06925	formate dehydrogenase-N subunit alpha
AVR78_RS06930	35.7622	17.5322	1.0284	9.6256e-12	1.3948e-12	AVR78_RS06930	nitrate inducible formate dehydrogenase subunit alpha
AVR78_RS06935	40.9775	12.1055	1.7592	1.7633e-16	3.1157e-17	AVR78_RS06935	hypothetical protein
AVR78_RS06945	102.071	37.5689	1.442	1.9548e-35	7.5803e-36	benD	1%2C6-dihydroxycyclohexa-2%2C4-diene-1-carboxylate dehydrogenase
AVR78_RS06955	37.9973	11.2707	1.7533	2.2623e-15	3.8023e-16	AVR78_RS06955	benzoate 1%2C2-dioxygenase small subunit
AVR78_RS06965	90.1506	43.8304	1.0404	2.1488e-27	6.0178e-28	AVR78_RS06965	catechol 1%2C2-dioxygenase
AVR78_RS06970	21.6063	10.4358	1.0499	1.044e-07	1.2649e-08	AVR78_RS06970	muconolactone delta-isomerase
AVR78_RS07025	172.851	74.7204	1.21	2.1693e-54	1.6533e-54	AVR78_RS07025	iron ABC transporter permease
AVR78_RS07030	63.3289	21.7065	1.5447	2.7438e-23	6.4155e-24	AVR78_RS07030	ABC transporter substrate-binding protein
AVR78_RS07035	51.4082	13.3578	1.9443	3.9833e-21	8.5262e-22	AVR78_RS07035	ABC transporter ATP-binding protein
AVR78_RS07050	114.737	39.6561	1.5327	1.0668e-40	5.0049e-41	AVR78_RS07050	alpha-L-rhamnosidase
AVR78_RS07060	164.655	71.7983	1.1974	1.1644e-51	8.0274e-52	AVR78_RS07060	porin
AVR78_RS07070	42.4676	12.523	1.7618	4.9274e-17	8.8958e-18	AVR78_RS07070	glutathione S-transferase family protein
AVR78_RS07075	23.8415	10.0184	1.2508	6.2021e-09	7.9008e-10	AVR78_RS07075	amino acid ABC transporter substrate-binding protein
AVR78_RS07080	58.1136	17.9496	1.6949	2.304e-22	5.1757e-23	AVR78_RS07080	amino acid ABC transporter ATP-binding protein
AVR78_RS07085	78.2298	19.6193	1.9954	1.2427e-31	4.1472e-32	AVR78_RS07085	amino acid ABC transporter permease
AVR78_RS07090	23.0964	9.60094	1.2664	9.7002e-09	1.2258e-09	AVR78_RS07090	N-acetyltransferase
AVR78_RS07095	76.7397	22.5413	1.7674	1.5684e-29	4.7615e-30	AVR78_RS07095	ABC transporter substrate-binding protein
AVR78_RS07100	127.403	53.4313	1.2536	3.4834e-41	1.6643e-41	AVR78_RS07100	FMN-dependent monooxygenase
AVR78_RS07105	117.717	38.4038	1.616	1.0837e-42	5.4686e-43	AVR78_RS07105	amidohydrolase
AVR78_RS07110	74.5046	27.1331	1.4573	1.9488e-26	5.2283e-27	AVR78_RS07110	MsnO8 family LLM class oxidoreductase
AVR78_RS07125	21.6063	8.76608	1.3015	2.3708e-08	2.9535e-09	AVR78_RS07125	SAM-dependent methyltransferase
AVR78_RS07135	46.9379	15.8624	1.5651	9.1111e-18	1.6999e-18	AVR78_RS07135	hypothetical protein
AVR78_RS07220	29.0568	8.34864	1.7993	3.137e-12	4.6373e-13	AVR78_RS07220	stress response membrane protein YncL
AVR78_RS07240	47.6829	21.7065	1.1353	8.9691e-16	1.5368e-16	AVR78_RS07240	ABC transporter permease
AVR78_RS07295	66.3091	21.289	1.6391	6.2284e-25	1.551e-25	AVR78_RS07295	hypothetical protein
AVR78_RS07305	70.7794	31.3074	1.1768	5.3288e-23	1.2284e-23	AVR78_RS07305	benzoate membrane transporter
AVR78_RS07360	48.428	19.2019	1.3346	4.2385e-17	7.6932e-18	AVR78_RS07360	protocatechuate 3%2C4-dioxygenase subunit beta
AVR78_RS07365	96.1109	34.2294	1.4895	6.0761e-34	2.2305e-34	AVR78_RS07365	protocatechuate 3%2C4-dioxygenase subunit alpha
AVR78_RS07375	233.944	87.2433	1.423	1.8812e-78	3.1271e-78	AVR78_RS07375	glucose/quinate/shikimate family membrane-bound PQQ-dependent dehydrogenase
AVR78_RS07480	99.0911	37.9863	1.3833	7.8799e-34	2.883e-34	AVR78_RS07480	hypothetical protein
AVR78_RS07525	123.678	53.0139	1.2221	1.3699e-39	6.1847e-40	AVR78_RS07525	GGDEF domain-containing protein
AVR78_RS07665	113.992	49.6744	1.1984	2.5844e-36	1.0407e-36	AVR78_RS07665	oxidoreductase
AVR78_RS07670	104.306	48.4221	1.1071	2.8988e-32	9.922e-33	AVR78_RS07670	AraC family transcriptional regulator
AVR78_RS07730	27.5667	12.9404	1.091	1.368e-09	1.7989e-10	AVR78_RS07730	glyoxalase I%2C nickel isomerase
AVR78_RS07740	60.3487	14.6101	2.0464	4.9658e-25	1.2472e-25	AVR78_RS07740	SfnB family sulfur acquisition oxidoreductase
AVR78_RS07745	26.0766	10.0184	1.3801	5.0976e-10	6.815e-11	AVR78_RS07745	ABC transporter permease
AVR78_RS07750	53.6433	20.4542	1.391	4.1925e-19	8.267e-20	AVR78_RS07750	NLPA lipoprotein
AVR78_RS07755	67.7992	23.3762	1.5362	9.2807e-25	2.3045e-25	AVR78_RS07755	methionine ABC transporter ATP-binding protein
AVR78_RS07760	110.267	36.734	1.5858	9.049e-40	4.1095e-40	AVR78_RS07760	ABC transporter substrate-binding protein
AVR78_RS07765	31.2919	12.1055	1.3701	1.0607e-11	1.533e-12	AVR78_RS07765	ABC transporter permease
AVR78_RS07770	84.9352	37.5689	1.1768	2.8329e-27	7.8882e-28	AVR78_RS07770	ABC transporter permease
AVR78_RS07775	65.564	18.367	1.8358	7.0487e-26	1.8471e-26	AVR78_RS07775	ABC transporter ATP-binding protein
AVR78_RS07780	61.8388	21.289	1.5384	9.7354e-23	2.214e-23	AVR78_RS07780	ABC transporter ATP-binding protein
AVR78_RS07800	168.38	70.546	1.2551	6.8498e-54	5.0884e-54	AVR78_RS07800	MFS transporter
AVR78_RS07810	227.984	111.454	1.0325	2.0356e-66	2.3598e-66	AVR78_RS07810	APC family permease
AVR78_RS07840	105.051	43.413	1.2749	1.6414e-34	6.1431e-35	AVR78_RS07840	amidohydrolase
AVR78_RS07845	76.7397	37.9863	1.0145	2.5448e-23	5.9597e-24	AVR78_RS07845	ABC transporter substrate-binding protein
AVR78_RS07850	78.2298	31.7248	1.3021	2.308e-26	6.1694e-27	AVR78_RS07850	LysR family transcriptional regulator
AVR78_RS07860	46.9379	20.4542	1.1984	6.7551e-16	1.1656e-16	AVR78_RS07860	oxidoreductase
AVR78_RS07865	29.0568	10.0184	1.5362	1.7501e-11	2.5038e-12	AVR78_RS07865	cytosine deaminase
AVR78_RS07870	11.1757	3.33946	1.7427	1.7661e-05	1.9562e-06	AVR78_RS07870	RidA family protein
AVR78_RS07875	26.0766	7.09635	1.8776	2.6093e-11	3.7007e-12	AVR78_RS07875	creatininase
AVR78_RS07880	32.782	9.60094	1.7717	1.5917e-13	2.475e-14	AVR78_RS07880	ABC transporter substrate-binding protein
AVR78_RS07885	67.0541	20.0367	1.7427	7.385e-26	1.9329e-26	AVR78_RS07885	ABC transporter ATP-binding protein
AVR78_RS07890	36.5073	14.1927	1.363	2.2346e-13	3.4527e-14	AVR78_RS07890	ABC transporter permease
AVR78_RS07895	73.7595	19.2019	1.9416	1.3773e-29	4.193e-30	AVR78_RS07895	FAD-binding oxidoreductase
AVR78_RS07905	33.5271	15.8624	1.0797	2.615e-11	3.7076e-12	AVR78_RS07905	hypothetical protein
AVR78_RS07925	101.326	50.0919	1.0164	2.7315e-30	8.5701e-31	AVR78_RS07925	4-oxalocrotonate tautomerase
AVR78_RS07955	94.6208	34.6469	1.4494	4.7784e-33	1.6975e-33	AVR78_RS07955	CoA transferase subunit A
AVR78_RS07975	120.697	47.5873	1.3427	2.6589e-40	1.2303e-40	AVR78_RS07975	GntP family permease
AVR78_RS07980	86.4253	35.4817	1.2844	8.81e-29	2.5994e-29	AVR78_RS07980	3-hydroxybutyrate dehydrogenase
AVR78_RS07985	78.9749	33.3946	1.2418	4.6018e-26	1.2168e-26	AVR78_RS07985	LysR family transcriptional regulator
AVR78_RS07990	67.0541	18.367	1.8682	1.2709e-26	3.4432e-27	AVR78_RS07990	acetolactate decarboxylase
AVR78_RS07995	92.3857	30.4726	1.6002	9.9171e-34	3.6134e-34	AVR78_RS07995	acetolactate synthase AlsS
AVR78_RS08000	88.6605	34.2294	1.3731	2.39e-30	7.5472e-31	AVR78_RS08000	diacetyl reductase ((S)-acetoin forming)
AVR78_RS08040	64.074	25.8808	1.3079	6.3075e-22	1.392e-22	AVR78_RS08040	cytochrome c-type biogenesis protein CcmH
AVR78_RS08045	28.3117	10.0184	1.4988	4.0807e-11	5.7157e-12	AVR78_RS08045	DsbE family thiol:disulfide interchange protein
AVR78_RS08050	162.42	53.0139	1.6153	3.2307e-58	2.8926e-58	AVR78_RS08050	heme lyase CcmF/NrfE family subunit
AVR78_RS08055	14.9009	4.59175	1.6983	8.3155e-07	9.7112e-08	AVR78_RS08055	cytochrome c maturation protein CcmE
AVR78_RS08065	125.913	45.9175	1.4553	1.7411e-43	9.023e-44	AVR78_RS08065	cytochrome c-type biogenesis protein CcmC heme lyase for CcmE
AVR78_RS08070	61.8388	18.367	1.7514	5.0425e-24	1.2145e-24	AVR78_RS08070	heme exporter protein CcmB
AVR78_RS08080	133.363	53.8488	1.3084	7.6236e-44	4.0027e-44	AVR78_RS08080	gluconate dehydrogenase cytochrome c subunit
AVR78_RS08100	184.771	67.2066	1.4591	4.737e-63	4.9332e-63	AVR78_RS08100	ABC transporter ATP-binding protein
AVR78_RS08105	168.38	66.7892	1.334	2.2941e-55	1.8242e-55	AVR78_RS08105	iron ABC transporter permease
AVR78_RS08115	46.9379	17.5322	1.4207	4.6323e-17	8.3802e-18	AVR78_RS08115	hypothetical protein
AVR78_RS08125	216.063	83.069	1.3791	1.3892e-71	1.9183e-71	AVR78_RS08125	formate dehydrogenase subunit alpha
AVR78_RS08160	78.2298	24.2111	1.6921	1.6135e-29	4.8953e-30	AVR78_RS08160	amino acid ABC transporter ATP-binding protein
AVR78_RS08165	64.074	28.3854	1.1746	5.898e-21	1.2521e-21	AVR78_RS08165	amino acid ABC transporter permease
AVR78_RS08180	86.4253	32.9771	1.39	8.7766e-30	2.6961e-30	AVR78_RS08180	MurR/RpiR family transcriptional regulator
AVR78_RS08185	37.2523	17.1147	1.1221	1.3615e-12	2.0421e-13	AVR78_RS08185	iron compound-binding protein of ABC transporter family
AVR78_RS08205	168.38	70.1286	1.2636	4.7185e-54	3.541e-54	AVR78_RS08205	TonB-dependent siderophore receptor
AVR78_RS08210	93.1307	23.3762	1.9942	2.5243e-37	1.057e-37	AVR78_RS08210	ABC transporter ATP-binding protein
AVR78_RS08215	35.7622	10.8532	1.7203	1.9109e-14	3.0756e-15	AVR78_RS08215	ABC transporter permease
AVR78_RS08220	70.0343	21.7065	1.6899	1.3841e-26	3.7382e-27	AVR78_RS08220	ABC transporter substrate-binding protein
AVR78_RS08225	55.1334	17.5322	1.6529	4.4764e-21	9.5538e-22	AVR78_RS08225	aliphatic sulfonate ABC transporter substrate-binding protein
AVR78_RS08230	49.9181	17.1147	1.5443	1.0864e-18	2.1111e-19	AVR78_RS08230	acyl-CoA dehydrogenase
AVR78_RS08235	43.9577	17.9496	1.2922	1.8706e-15	3.1621e-16	AVR78_RS08235	LLM class flavin-dependent oxidoreductase
AVR78_RS08245	51.4082	19.6193	1.3897	2.2932e-18	4.3997e-19	AVR78_RS08245	cysteine dioxygenase
AVR78_RS08250	90.8956	43.413	1.0661	6.9044e-28	1.9686e-28	AVR78_RS08250	GlpE family protein
AVR78_RS08260	61.0938	20.8716	1.5495	1.4929e-22	3.3794e-23	AVR78_RS08260	3-(3-hydroxy-phenyl)propionate transporter MhpT
AVR78_RS08265	122.188	55.5185	1.1381	6.0016e-38	2.5718e-38	AVR78_RS08265	4-hydroxy-2-oxovalerate aldolase
AVR78_RS08270	30.5469	10.4358	1.5495	4.867e-12	7.1442e-13	AVR78_RS08270	acetaldehyde dehydrogenase (acetylating)
AVR78_RS08275	36.5073	10.8532	1.7501	8.1122e-15	1.324e-15	AVR78_RS08275	2-keto-4-pentenoate hydratase
AVR78_RS08280	76.7397	34.6469	1.1472	1.5498e-24	3.8184e-25	AVR78_RS08280	alpha/beta hydrolase fold protein
AVR78_RS08285	46.1928	15.445	1.5805	1.397e-17	2.5934e-18	mhpB	3-carboxyethylcatechol 2%2C3-dioxygenase
AVR78_RS08290	100.581	35.0643	1.5203	9.2186e-36	3.6258e-36	mhpA	3-(3-hydroxyphenyl)propionate hydroxylase
AVR78_RS08295	114.737	46.7524	1.2952	8.5264e-38	3.6325e-38	AVR78_RS08295	DNA-binding transcriptional activator MhpR
AVR78_RS08305	65.564	20.4542	1.6805	6.2086e-25	1.5478e-25	AVR78_RS08305	iron ABC transporter permease
AVR78_RS08310	60.3487	23.3762	1.3683	3.8078e-21	8.1624e-22	AVR78_RS08310	ABC transporter ATP-binding protein
AVR78_RS08320	93.1307	39.6561	1.2317	2.4774e-30	7.8119e-31	AVR78_RS08320	shikimate dehydrogenase
AVR78_RS08325	72.2695	29.6377	1.286	2.3867e-24	5.8313e-25	AVR78_RS08325	MFS transporter
AVR78_RS08330	239.16	100.184	1.2553	8.7939e-76	1.3688e-75	AVR78_RS08330	sugar phosphate isomerase/epimerase and 4-hydroxyphenylpyruvate domain-containing protein
AVR78_RS08395	117.717	55.5185	1.0843	7.0779e-36	2.7963e-36	AVR78_RS08395	Fe-S cluster assembly scaffold SufA
AVR78_RS08400	160.93	69.7112	1.207	1.0442e-50	6.8863e-51	AVR78_RS08400	hypothetical protein
AVR78_RS08410	82.7001	30.4726	1.4404	5.1364e-29	1.5298e-29	AVR78_RS08410	alpha-hydroxy-acid oxidizing protein
AVR78_RS08415	351.662	132.743	1.4055	2.5788e-116	7.6241e-116	AVR78_RS08415	AcrB/AcrD/AcrF family protein
AVR78_RS08420	43.2127	20.8716	1.0499	5.3903e-14	8.5322e-15	AVR78_RS08420	efflux RND transporter periplasmic adaptor subunit
AVR78_RS08430	130.383	56.7708	1.1995	2.636e-41	1.2635e-41	AVR78_RS08430	NAD-dependent epimerase
AVR78_RS08455	70.7794	24.2111	1.5477	7.3891e-26	1.9329e-26	AVR78_RS08455	MFS transporter
AVR78_RS08470	56.6235	17.5322	1.6914	8.2033e-22	1.7952e-22	AVR78_RS08470	hypothetical protein
AVR78_RS08505	26.8217	4.59175	2.5463	6.3524e-13	9.6827e-14	rprA	antisense sRNA RprA
AVR78_RS08725	40.9775	17.1147	1.2596	2.3337e-14	3.7465e-15	AVR78_RS08725	hypothetical protein
AVR78_RS08790	9.6856	4.17432	1.2143	0.00023413	2.4603e-05	AVR78_RS08790	RtT sRNA
AVR78_RS08795	178.811	70.9635	1.3333	1.1415e-58	1.0411e-58	AVR78_RS08795	Lrp/AsnC family transcriptional regulator
AVR78_RS08800	111.012	39.6561	1.4851	6.8632e-39	3.0294e-39	AVR78_RS08800	EamA/RhaT family transporter
AVR78_RS08805	29.0568	9.60094	1.5976	1.1512e-11	1.6589e-12	AVR78_RS08805	respiratory nitrate reductase subunit gamma
AVR78_RS08810	33.5271	7.93121	2.0797	1.0876e-14	1.7666e-15	AVR78_RS08810	nitrate reductase molybdenum cofactor assembly chaperone
AVR78_RS08815	169.125	71.3809	1.2445	6.4146e-54	4.7731e-54	AVR78_RS08815	nitrate reductase subunit beta
AVR78_RS08820	322.605	121.473	1.4091	5.4823e-107	1.4461e-106	AVR78_RS08820	nitrate reductase subunit alpha
AVR78_RS08825	125.168	43.8304	1.5139	5.3442e-44	2.8262e-44	AVR78_RS08825	NarK family nitrate/nitrite MFS transporter
AVR78_RS08845	217.553	68.8763	1.6593	2.7607e-78	4.5547e-78	AVR78_RS08845	nitrate reductase
AVR78_RS08860	61.8388	21.289	1.5384	9.7354e-23	2.214e-23	AVR78_RS08860	ABC transporter ATP-binding protein
AVR78_RS08870	81.9551	34.2294	1.2596	3.7688e-27	1.0455e-27	AVR78_RS08870	nitrate ABC transporter substrate-binding protein
AVR78_RS08875	207.868	88.0782	1.2388	1.0101e-65	1.1438e-65	AVR78_RS08875	nitrate regulatory protein
AVR78_RS08945	44.7028	21.7065	1.0422	2.2e-14	3.5357e-15	AVR78_RS08945	hypothetical protein
AVR78_RS08990	29.0568	11.6881	1.3138	8.7026e-11	1.201e-11	AVR78_RS08990	hypothetical protein
AVR78_RS09020	119.207	31.7248	1.9098	1.9352e-46	1.1042e-46	AVR78_RS09020	ABC transporter substrate-binding protein
AVR78_RS09050	92.3857	37.5689	1.2981	8.577e-31	2.7559e-31	AVR78_RS09050	ABC transporter ATP-binding protein
AVR78_RS09055	103.561	31.3074	1.7259	7.3443e-39	3.2353e-39	AVR78_RS09055	ABC transporter ATP-binding protein
AVR78_RS09060	162.42	55.1011	1.5596	2.5627e-57	2.1878e-57	AVR78_RS09060	branched-chain amino acid ABC transporter permease
AVR78_RS09065	110.267	35.0643	1.6529	1.6959e-40	7.8886e-41	AVR78_RS09065	branched-chain amino acid ABC transporter permease
AVR78_RS09070	115.482	41.3258	1.4826	2.3476e-40	1.0909e-40	AVR78_RS09070	branched-chain amino acid ABC transporter substrate-binding protein
AVR78_RS09080	261.511	84.3213	1.6329	4.7131e-93	9.9338e-93	AVR78_RS09080	formate C-acetyltransferase
AVR78_RS09085	84.9352	31.3074	1.4399	9.4642e-30	2.9013e-30	AVR78_RS09085	propionate kinase
AVR78_RS09090	85.6803	38.8212	1.1421	3.7462e-27	1.0399e-27	AVR78_RS09090	threonine/serine transporter TdcC
AVR78_RS09095	158.695	68.4589	1.2129	3.8917e-50	2.5137e-50	AVR78_RS09095	bifunctional threonine ammonia-lyase/L-serine ammonia-lyase TdcB
AVR78_RS09105	45.4478	16.2799	1.4811	7.3756e-17	1.3224e-17	AVR78_RS09105	quaternary amine ABC transporter ATP-binding protein
AVR78_RS09110	30.5469	7.09635	2.1059	1.3984e-13	2.1806e-14	AVR78_RS09110	quaternary amine ABC transporter permease
AVR78_RS09115	32.037	13.7753	1.2177	2.152e-11	3.067e-12	AVR78_RS09115	ABC transporter permease
AVR78_RS09120	58.1136	15.445	1.9117	1.6443e-23	3.8817e-24	AVR78_RS09120	quaternary amine ABC transporter substrate-binding protein
AVR78_RS09125	122.188	44.2478	1.4654	2.2202e-42	1.1146e-42	AVR78_RS09125	LLM class flavin-dependent oxidoreductase
AVR78_RS09130	62.5839	17.9496	1.8018	1.3869e-24	3.4247e-25	AVR78_RS09130	phosphate ABC transporter substrate-binding protein
AVR78_RS09135	73.7595	22.9588	1.6838	7.2129e-28	2.0526e-28	AVR78_RS09135	fatty acid desaturase
AVR78_RS09140	195.202	94.7571	1.0427	2.283e-57	1.9566e-57	AVR78_RS09140	ROK family transcriptional regulator
AVR78_RS09145	113.992	51.7616	1.139	1.572e-35	6.1065e-36	AVR78_RS09145	ABC transporter substrate-binding protein
AVR78_RS09150	42.4676	16.6973	1.3467	3.0653e-15	5.1245e-16	AVR78_RS09150	sugar ABC transporter permease
AVR78_RS09155	64.819	15.8624	2.0308	1.1081e-26	3.0113e-27	AVR78_RS09155	carbohydrate ABC transporter permease
AVR78_RS09160	55.8784	24.2111	1.2066	1.1028e-18	2.1419e-19	AVR78_RS09160	carbohydrate kinase family protein
AVR78_RS09170	49.9181	19.6193	1.3473	1.199e-17	2.2296e-18	AVR78_RS09170	proteasome-type protease
AVR78_RS09175	62.5839	30.89	1.0187	2.4123e-19	4.791e-20	AVR78_RS09175	transglutaminase family protein
AVR78_RS09180	108.777	32.9771	1.7218	1.0909e-40	5.1121e-41	AVR78_RS09180	alpha-E domain-containing protein
AVR78_RS09185	128.893	53.8488	1.2592	1.0004e-41	4.8802e-42	AVR78_RS09185	circularly permuted type 2 ATP-grasp protein
AVR78_RS09190	178.066	70.1286	1.3443	1.2007e-58	1.0928e-58	AVR78_RS09190	glycoporin
AVR78_RS09195	212.338	84.7387	1.3253	3.8592e-69	4.9419e-69	AVR78_RS09195	MFS transporter
AVR78_RS09215	137.088	55.9359	1.2933	8.6317e-45	4.6598e-45	AVR78_RS09215	hypothetical protein
AVR78_RS09270	32.037	13.7753	1.2177	2.152e-11	3.067e-12	AVR78_RS09270	DUF1971 domain-containing protein
AVR78_RS09390	52.1532	17.9496	1.5388	1.9893e-19	3.9635e-20	AVR78_RS09390	hypothetical protein
AVR78_RS09445	67.7992	32.9771	1.0398	5.3476e-21	1.138e-21	AVR78_RS09445	MFS transporter
AVR78_RS09600	186.261	62.6148	1.5728	1.0389e-65	1.1705e-65	AVR78_RS09600	sodium:citrate symporter family protein
AVR78_RS09605	54.3884	21.289	1.3532	4.0073e-19	7.9053e-20	AVR78_RS09605	AEC family transporter
AVR78_RS09610	154.97	45.9175	1.7549	1.0806e-57	9.4636e-58	AVR78_RS09610	NAD-dependent malic enzyme
AVR78_RS09615	54.3884	21.7065	1.3252	5.8978e-19	1.1562e-19	AVR78_RS09615	two-component system response regulator DcuR
AVR78_RS09715	161.675	52.5965	1.6201	4.9239e-58	4.3731e-58	AVR78_RS09715	glycoside hydrolase family 105 protein
AVR78_RS09745	153.479	71.3809	1.1044	1.2925e-46	7.4234e-47	araG	L-arabinose ABC transporter ATP-binding protein AraG
AVR78_RS09755	67.0541	24.2111	1.4697	4.823e-24	1.1642e-24	AVR78_RS09755	hypothetical protein
AVR78_RS09770	156.46	67.624	1.2102	2.0919e-49	1.3165e-49	AVR78_RS09770	MFS transporter
AVR78_RS09780	176.576	79.3121	1.1547	2.1197e-54	1.6183e-54	AVR78_RS09780	MFS transporter
AVR78_RS09950	67.0541	32.5597	1.0422	8.3504e-21	1.7609e-21	AVR78_RS09950	tRNA-Ser
AVR78_RS09960	15.646	5.00919	1.6431	5.3937e-07	6.3478e-08	AVR78_RS09960	tRNA-Asn
AVR78_RS09975	99.0911	35.0643	1.4988	4.8819e-35	1.862e-35	AVR78_RS09975	nitrogen assimilation transcriptional regulator
AVR78_RS09980	24.5865	10.4358	1.2363	3.9646e-09	5.1037e-10	AVR78_RS09980	tRNA-Asn
AVR78_RS09990	219.044	96.0094	1.19	6.1334e-68	7.5895e-68	AVR78_RS09990	Na+/H+ antiporter
AVR78_RS10035	201.162	82.2341	1.2906	7.9337e-65	8.7373e-65	AVR78_RS10035	FMN/FAD transporter
AVR78_RS10045	28.3117	10.0184	1.4988	4.0807e-11	5.7157e-12	AVR78_RS10045	tRNA-Asn
AVR78_RS10065	43.2127	12.523	1.7869	2.0918e-17	3.8556e-18	AVR78_RS10065	hypothetical protein
AVR78_RS10080	14.9009	7.09635	1.0703	9.1719e-06	1.0291e-06	AVR78_RS10080	DUF1971 domain-containing protein
AVR78_RS10095	21.6063	5.42662	1.9933	7.8252e-10	1.0389e-10	AVR78_RS10095	hypothetical protein
AVR78_RS10115	67.7992	27.1331	1.3212	3.2957e-23	7.6775e-24	AVR78_RS10115	tautomerase family protein
AVR78_RS10165	495.456	188.262	1.396	1.4426e-162	5.83e-162	AVR78_RS10165	elongation factor G
AVR78_RS10175	371.778	133.578	1.4768	1.2251e-125	3.968e-125	AVR78_RS10175	pyruvate:ferredoxin (flavodoxin) oxidoreductase
AVR78_RS10180	81.9551	35.4817	1.2078	1.1465e-26	3.1137e-27	AVR78_RS10180	nitrogenase iron protein
AVR78_RS10185	174.341	70.1286	1.3138	7.1035e-57	5.9717e-57	AVR78_RS10185	nitrogenase molybdenum-iron protein alpha chain
AVR78_RS10190	89.4055	32.1423	1.4759	1.4458e-31	4.8032e-32	AVR78_RS10190	nitrogenase molybdenum-iron protein subunit beta
AVR78_RS10200	28.3117	8.76608	1.6914	1.1505e-11	1.6584e-12	AVR78_RS10200	NifY protein
AVR78_RS10205	83.4451	30.89	1.4337	3.3367e-29	9.9855e-30	AVR78_RS10205	nitrogenase iron-molybdenum cofactor biosynthesis protein NifE
AVR78_RS10210	70.7794	22.9588	1.6243	2.1211e-26	5.68e-27	AVR78_RS10210	nitrogenase iron-molybdenum cofactor biosynthesis protein NifN
AVR78_RS10215	32.037	9.18351	1.8026	2.4197e-13	3.7348e-14	AVR78_RS10215	dinitrogenase iron-molybdenum cofactor biosynthesis protein
AVR78_RS10220	79.7199	35.4817	1.1679	1.2856e-25	3.3391e-26	AVR78_RS10220	Fe-S cluster assembly protein NifU
AVR78_RS10225	79.7199	20.4542	1.9625	5.5247e-32	1.8678e-32	AVR78_RS10225	cysteine desulfurase NifS
AVR78_RS10230	61.0938	24.6285	1.3107	5.3243e-21	1.1336e-21	AVR78_RS10230	homocitrate synthase
AVR78_RS10235	8.94055	1.2523	2.8358	2.3593e-05	2.6016e-06	AVR78_RS10235	NifW protein
AVR78_RS10240	20.1162	5.42662	1.8902	4.5072e-09	5.7869e-10	AVR78_RS10240	nitrogen fixation protein NifZ
AVR78_RS10245	49.9181	12.1055	2.0439	5.6775e-21	1.2059e-21	AVR78_RS10245	nitrogen fixation protein NifM
AVR78_RS10250	105.051	32.5597	1.6899	4.8888e-39	2.1775e-39	AVR78_RS10250	flavodoxin
AVR78_RS10255	139.324	44.6652	1.6412	1.5111e-50	9.8906e-51	AVR78_RS10255	nitrogen fixation negative regulator NifL
AVR78_RS10260	110.267	43.413	1.3448	5.4187e-37	2.2329e-37	AVR78_RS10260	nif-specific transcriptional activator NifA
AVR78_RS10265	98.3461	29.2203	1.7509	3.2127e-37	1.3364e-37	AVR78_RS10265	nitrogenase cofactor biosynthesis protein NifB
AVR78_RS10270	77.4848	20.0367	1.9513	4.63e-31	1.5097e-31	AVR78_RS10270	NifQ family protein
AVR78_RS10520	123.678	49.6744	1.316	6.8474e-41	3.2469e-41	AVR78_RS10520	DNA-3-methyladenine glycosylase 2
AVR78_RS10535	79.7199	30.0551	1.4073	9.4824e-28	2.6897e-28	AVR78_RS10535	DNA-binding response regulator
AVR78_RS10545	90.1506	42.9955	1.0682	1.0762e-27	3.041e-28	AVR78_RS10545	positive transcription regulator
AVR78_RS10550	192.222	91.4177	1.0722	3.3732e-57	2.8677e-57	AVR78_RS10550	dicarboxylate/amino acid:cation symporter
AVR78_RS10570	55.8784	21.289	1.3922	7.6714e-20	1.553e-20	AVR78_RS10570	multidrug transporter subunit MdtD
AVR78_RS10595	136.343	61.78	1.142	3.3037e-42	1.6463e-42	AVR78_RS10595	ABC transporter ATP-binding protein
AVR78_RS10610	121.442	44.2478	1.4566	5.0852e-42	2.5198e-42	AVR78_RS10610	ABC transporter permease
AVR78_RS10615	111.012	36.734	1.5955	3.9114e-40	1.7929e-40	AVR78_RS10615	ABC transporter substrate-binding protein
AVR78_RS10620	173.596	67.624	1.3601	1.6154e-57	1.3953e-57	AVR78_RS10620	mandelate racemase
AVR78_RS10625	121.442	40.4909	1.5846	1.3087e-43	6.8224e-44	AVR78_RS10625	hypothetical protein
AVR78_RS10630	107.287	24.6285	2.1231	7.762e-44	4.0705e-44	AVR78_RS10630	MFS transporter
AVR78_RS10635	283.117	82.2341	1.7836	1.3252e-104	3.3744e-104	AVR78_RS10635	xylulokinase
AVR78_RS10640	262.256	87.2433	1.5879	3.7585e-92	7.7731e-92	AVR78_RS10640	mannitol dehydrogenase family protein
AVR78_RS10675	58.1136	22.1239	1.3933	1.4048e-20	2.9342e-21	AVR78_RS10675	bifunctional hydroxymethylpyrimidine kinase/phosphomethylpyrimidine kinase
AVR78_RS10765	101.326	48.0047	1.0778	4.882e-31	1.5895e-31	AVR78_RS10765	ABC transporter permease
AVR78_RS10840	119.207	49.257	1.2751	6.2103e-39	2.7439e-39	AVR78_RS10840	carbohydrate porin
AVR78_RS10910	48.428	21.289	1.1857	2.7825e-16	4.8717e-17	AVR78_RS10910	hypothetical protein
AVR78_RS10925	29.8018	12.1055	1.2997	5.5883e-11	7.7829e-12	AVR78_RS10925	hypothetical protein
AVR78_RS10955	47.6829	19.6193	1.2812	1.4145e-16	2.5084e-17	AVR78_RS10955	glucose-inhibited division protein A
AVR78_RS10960	169.87	58.8579	1.5291	2.431e-59	2.2545e-59	AVR78_RS10960	sugar efflux transporter SetB
AVR78_RS10965	160.185	78.0598	1.0371	2.733e-47	1.6031e-47	AVR78_RS10965	HlyD family secretion protein
AVR78_RS10970	61.8388	15.0276	2.0409	1.3978e-25	3.6241e-26	AVR78_RS10970	DUF3302 domain-containing protein
AVR78_RS11075	177.321	60.1102	1.5607	1.9827e-62	2.0125e-62	AVR78_RS11075	serine hydrolase
AVR78_RS11080	108.777	46.335	1.2312	3.8715e-35	1.4856e-35	AVR78_RS11080	NUDIX hydrolase
AVR78_RS11210	38.7424	12.9404	1.582	5.3469e-15	8.8217e-16	AVR78_RS11210	oxidoreductase
AVR78_RS11225	105.797	50.0919	1.0786	2.4113e-32	8.2855e-33	AVR78_RS11225	anaerobic glycerol-3-phosphate dehydrogenase subunit A
AVR78_RS11235	86.4253	30.89	1.4843	1.2041e-30	3.852e-31	AVR78_RS11235	anaerobic glycerol-3-phosphate dehydrogenase subunit C
AVR78_RS11240	100.581	39.2386	1.358	4.8815e-34	1.8025e-34	AVR78_RS11240	2-keto-3-deoxy-L-rhamnonate aldolase
AVR78_RS11245	140.069	63.0323	1.152	1.7837e-43	9.2225e-44	AVR78_RS11245	MFS transporter
AVR78_RS11250	129.638	64.2846	1.0119	3.2793e-38	1.4162e-38	AVR78_RS11250	L-rhamnonate dehydratase
AVR78_RS11255	47.6829	23.7936	1.0029	5.1648e-15	8.5341e-16	AVR78_RS11255	IclR family transcriptional regulator
AVR78_RS11270	38.7424	10.0184	1.9513	2.4996e-16	4.3904e-17	AVR78_RS11270	hypothetical protein
AVR78_RS11285	276.412	117.716	1.2315	1.4939e-86	2.8124e-86	AVR78_RS11285	HAMP domain-containing histidine kinase
AVR78_RS11290	159.44	69.7112	1.1936	5.2098e-50	3.3406e-50	AVR78_RS11290	transcriptional regulator TctD
AVR78_RS11295	55.8784	21.289	1.3922	7.6714e-20	1.553e-20	AVR78_RS11295	tricarboxylic transport membrane protein
AVR78_RS11305	141.559	68.4589	1.0481	3.5034e-42	1.7438e-42	AVR78_RS11305	tripartite tricarboxylate transporter permease
AVR78_RS11695	58.1136	28.3854	1.0337	3.5157e-18	6.6985e-19	AVR78_RS11695	hypothetical protein
AVR78_RS11710	3.72523	0	2.1577	0.0094307	0.00090727	AVR78_RS11710	hypothetical protein
AVR78_RS11775	2.98018	0	1.8358	0.024919	0.002339	AVR78_RS11775	hypothetical protein
AVR78_RS11790	11.1757	5.42662	1.0422	0.00013392	1.4219e-05	AVR78_RS11790	phage gp6-like head-tail connector protein
AVR78_RS11800	139.324	42.5781	1.7103	1.8096e-51	1.2321e-51	AVR78_RS11800	phage major capsid protein
AVR78_RS11805	96.1109	30.4726	1.6572	1.4718e-35	5.7324e-36	AVR78_RS11805	Clp protease ClpP
AVR78_RS11810	211.593	91.4177	1.2107	3.4137e-66	3.9366e-66	AVR78_RS11810	phage portal protein
AVR78_RS11815	243.63	101.853	1.2582	3.0483e-77	4.9009e-77	AVR78_RS11815	terminase large subunit
AVR78_RS11830	10.4306	2.08716	2.3212	1.0419e-05	1.1661e-06	AVR78_RS11830	Eag protein
AVR78_RS11835	4.47028	1.66973	1.4207	0.0095718	0.00092043	AVR78_RS11835	DUF2560 domain-containing protein
AVR78_RS11880	109.522	38.8212	1.4963	1.6159e-38	7.0618e-39	AVR78_RS11880	antitermination protein from phage origin
AVR78_RS11900	143.049	50.0919	1.5139	4.9498e-50	3.1785e-50	AVR78_RS11900	helix-turn-helix domain-containing protein
AVR78_RS11915	32.037	12.523	1.3552	6.8318e-12	9.9718e-13	AVR78_RS11915	putative DNA-binding transcriptional regulator
AVR78_RS11935	81.21	27.1331	1.5816	1.0555e-29	3.2289e-30	AVR78_RS11935	hypothetical protein
AVR78_RS11940	38.7424	18.7845	1.0444	1.1263e-12	1.6946e-13	AVR78_RS11940	hypothetical protein
AVR78_RS11945	6.70541	2.08716	1.6838	0.00096945	9.8833e-05	AVR78_RS11945	hypothetical protein
AVR78_RS11960	68.5442	31.3074	1.1305	5.9296e-22	1.3093e-22	AVR78_RS11960	hypothetical protein
AVR78_RS11985	45.4478	20.8716	1.1227	4.8875e-15	8.1002e-16	AVR78_RS11985	GGDEF domain-containing protein
AVR78_RS12010	61.0938	18.7845	1.7015	1.8192e-23	4.2876e-24	AVR78_RS12010	cyanate transporter
AVR78_RS12100	9.6856	4.59175	1.0768	0.00034215	3.575e-05	AVR78_RS12100	tRNA-Val
AVR78_RS12120	5.21532	1.66973	1.6431	0.0038094	0.00037432	AVR78_RS12120	RtT sRNA
AVR78_RS12125	204.888	95.592	1.0999	1.6136e-61	1.6082e-61	AVR78_RS12125	LysR family transcriptional regulator
AVR78_RS12215	97.601	45.5001	1.101	3.1515e-30	9.8461e-31	AVR78_RS12215	sulfate/thiosulfate transporter permease subunit
AVR78_RS12235	56.6235	20.0367	1.4988	1.0054e-20	2.1111e-21	AVR78_RS12235	endonuclease domain-containing protein
AVR78_RS12275	55.1334	27.5505	1.0008	4.1671e-17	7.5697e-18	AVR78_RS12275	ethanolamine utilization microcompartment protein EutK
AVR78_RS12285	81.21	36.734	1.1445	7.6146e-26	1.9895e-26	AVR78_RS12285	ethanolamine ammonia-lyase subunit EutC
AVR78_RS12290	181.046	67.624	1.4207	4.3688e-61	4.2672e-61	AVR78_RS12290	ethanolamine ammonia lyase large subunit
AVR78_RS12295	98.3461	42.1607	1.222	7.9131e-32	2.665e-32	eutA	ethanolamine ammonia-lyase reactivating factor EutA
AVR78_RS12300	140.069	45.0827	1.6355	9.922e-51	6.5529e-51	AVR78_RS12300	ethanolamine utilization protein EutH
AVR78_RS12305	126.658	41.3258	1.6158	8.472e-46	4.7481e-46	AVR78_RS12305	ethanolamine utilization ethanol dehydrogenase EutG
AVR78_RS12310	60.3487	26.7157	1.1756	7.7572e-20	1.5689e-20	AVR78_RS12310	ethanolamine utilization protein EutJ
AVR78_RS12315	177.321	57.6056	1.6221	1.6487e-63	1.7334e-63	AVR78_RS12315	aldehyde dehydrogenase EutE
AVR78_RS12320	49.173	17.5322	1.4879	3.7861e-18	7.2075e-19	AVR78_RS12320	ethanolamine utilization microcompartment protein EutN
AVR78_RS12330	36.5073	14.6101	1.3212	3.2973e-13	5.0699e-14	AVR78_RS12330	phosphate acetyltransferase
AVR78_RS12335	54.3884	8.34864	2.7037	4.2387e-25	1.0676e-25	AVR78_RS12335	ethanolamine utilization cob(I)yrinic acid a%2Cc-diamide adenosyltransferase EutT
AVR78_RS12340	78.2298	30.89	1.3406	1.0735e-26	2.921e-27	AVR78_RS12340	ethanolamine utilization acetate kinase EutQ
AVR78_RS12345	14.9009	6.26148	1.2508	4.3451e-06	4.942e-07	AVR78_RS12345	ethanolamine utilization acetate kinase EutP
AVR78_RS12385	398.6	159.042	1.3255	3.9025e-128	1.2829e-127	AVR78_RS12385	multidrug efflux RND transporter permease subunit
AVR78_RS12425	40.9775	15.0276	1.4472	3.3287e-15	5.5543e-16	AVR78_RS12425	addiction module toxin RelE
AVR78_RS12510	266.726	109.785	1.2807	4.667e-85	8.5305e-85	AVR78_RS12510	polygalacturonase
AVR78_RS12515	113.992	42.9955	1.4067	6.0271e-39	2.671e-39	AVR78_RS12515	MFS transporter
AVR78_RS12520	115.482	41.7432	1.4681	3.507e-40	1.6109e-40	AVR78_RS12520	glycosyl hydrolase
AVR78_RS12540	343.466	119.386	1.5245	6.6303e-118	2.0005e-117	AVR78_RS12540	sensor domain-containing phosphodiesterase
AVR78_RS12555	134.108	60.9451	1.1378	1.7719e-41	8.5399e-42	AVR78_RS12555	MFS transporter
AVR78_RS12645	148.264	53.0139	1.4837	2.4878e-51	1.6834e-51	AVR78_RS12645	hypothetical protein
AVR78_RS12710	107.287	52.179	1.0399	2.8041e-32	9.6127e-33	AVR78_RS12710	hypothetical protein
AVR78_RS12745	70.0343	19.2019	1.8668	1.0063e-27	2.847e-28	AVR78_RS12745	hypothetical protein
AVR78_RS12835	41.7226	15.8624	1.3952	3.2081e-15	5.3592e-16	AVR78_RS12835	hypothetical protein
AVR78_RS13015	209.358	98.0966	1.0937	1.1428e-62	1.1762e-62	AVR78_RS13015	PepSY domain-containing protein
AVR78_RS13070	7.45046	2.50459	1.5728	0.00061712	6.3635e-05	AVR78_RS13070	molecular chaperone GrpE
AVR78_RS13125	23.0964	8.34864	1.4681	2.9588e-09	3.8347e-10	AVR78_RS13125	late control gene D protein
AVR78_RS13130	43.2127	16.6973	1.3718	1.3391e-15	2.2811e-16	AVR78_RS13130	phage tail protein
AVR78_RS13135	485.77	213.308	1.1873	3.3494e-148	1.2504e-147	AVR78_RS13135	phage tail tape measure protein
AVR78_RS13145	18.6261	2.50459	2.8947	9.2799e-10	1.2276e-10	AVR78_RS13145	phage tail assembly protein
AVR78_RS13150	89.4055	29.6377	1.5929	1.2419e-32	4.3214e-33	AVR78_RS13150	major tail tube protein
AVR78_RS13155	58.8586	25.0459	1.2327	8.9927e-20	1.813e-20	AVR78_RS13155	phage tail sheath protein
AVR78_RS13160	233.944	89.3305	1.3889	1.3323e-77	2.1578e-77	AVR78_RS13160	phage tail fiber protein
AVR78_RS13165	2.98018	0	1.8358	0.024919	0.002339	AVR78_RS13165	hypothetical protein
AVR78_RS13170	289.078	106.028	1.447	3.1736e-97	7.1328e-97	AVR78_RS13170	hypothetical protein
AVR78_RS13175	64.074	21.7065	1.5616	1.1851e-23	2.8066e-24	AVR78_RS13175	phage tail protein I
AVR78_RS13180	75.9947	35.0643	1.1159	4.9294e-24	1.1885e-24	AVR78_RS13180	baseplate assembly protein J
AVR78_RS13200	57.3685	22.9588	1.3212	6.9708e-20	1.4151e-20	AVR78_RS13200	phage virion morphogenesis protein
AVR78_RS13205	2.98018	1.2523	1.2508	0.039921	0.003707	AVR78_RS13205	hypothetical protein
AVR78_RS13215	13.4108	3.75689	1.8358	1.9609e-06	2.2631e-07	AVR78_RS13215	phage lysis timing protein LysB
AVR78_RS13220	49.173	12.1055	2.0222	1.3496e-20	2.8203e-21	AVR78_RS13220	lysozyme
AVR78_RS13235	43.9577	13.7753	1.674	3.2759e-17	5.9804e-18	AVR78_RS13235	head completion/stabilization protein
AVR78_RS13240	29.8018	12.523	1.2508	8.1857e-11	1.1322e-11	AVR78_RS13240	small terminase subunit
AVR78_RS13245	72.2695	26.7157	1.4357	1.5791e-25	4.0656e-26	AVR78_RS13245	phage capsid protein
AVR78_RS13250	111.012	42.9955	1.3685	1.6211e-37	6.8665e-38	AVR78_RS13250	phage capsid scaffolding protein
AVR78_RS13255	169.125	66.7892	1.3404	1.0135e-55	8.192e-56	AVR78_RS13255	oxidoreductase
AVR78_RS13295	308.449	107.698	1.518	7.0555e-106	1.8391e-105	AVR78_RS13295	replication endonuclease
AVR78_RS13300	32.782	10.4358	1.6514	3.7924e-13	5.8128e-14	AVR78_RS13300	DNA adenine methylase
AVR78_RS13315	20.8613	6.67892	1.6431	7.162e-09	9.1052e-10	AVR78_RS13315	hypothetical protein
AVR78_RS13325	87.9154	31.3074	1.4896	3.4106e-31	1.1187e-31	AVR78_RS13325	bacteriophage regulatory protein
AVR78_RS13350	69.2893	33.3946	1.053	1.553e-21	3.37e-22	AVR78_RS13350	transposase
AVR78_RS13360	156.46	71.7983	1.1238	7.6718e-48	4.5608e-48	AVR78_RS13360	hypothetical protein
AVR78_RS13365	286.843	132.743	1.1116	8.803e-86	1.6293e-85	AVR78_RS13365	phytanoyl-CoA dioxygenase family protein
AVR78_RS13385	64.819	30.0551	1.1088	1.1115e-20	2.3284e-21	AVR78_RS13385	phytanoyl-CoA dioxygenase
AVR78_RS13390	200.417	82.6516	1.2779	2.6007e-64	2.7943e-64	AVR78_RS13390	thiamine pyrophosphate-binding protein
AVR78_RS13395	84.1902	40.0735	1.071	5.3158e-26	1.4005e-26	AVR78_RS13395	Bcr/CflA family drug resistance efflux transporter
AVR78_RS13400	143.794	64.702	1.1521	1.3777e-44	7.3834e-45	AVR78_RS13400	3-oxoacyl-ACP reductase
AVR78_RS13405	60.3487	23.7936	1.3427	5.6136e-21	1.1935e-21	AVR78_RS13405	hypothetical protein
AVR78_RS13420	83.4451	27.5505	1.5987	1.2863e-30	4.112e-31	AVR78_RS13420	hypothetical protein
AVR78_RS13430	187.007	70.1286	1.415	6.3569e-63	6.5889e-63	AVR78_RS13430	multidrug efflux RND transporter periplasmic adaptor subunit OqxA
AVR78_RS13435	524.512	212.89	1.3009	1.453e-166	6.275e-166	AVR78_RS13435	multidrug efflux RND transporter permease subunit OqxB
AVR78_RS13450	46.1928	18.367	1.3306	2.3231e-16	4.0836e-17	AVR78_RS13450	agmatinase
AVR78_RS13460	43.2127	17.5322	1.3015	2.9053e-15	4.8607e-16	AVR78_RS13460	isopenicillin N synthase family oxygenase
AVR78_RS13465	57.3685	23.3762	1.2952	1.0215e-19	2.0529e-20	AVR78_RS13465	ABC transporter substrate-binding protein
AVR78_RS13470	129.638	56.7708	1.1913	5.8894e-41	2.7987e-41	AVR78_RS13470	amino acid ABC transporter permease/ATP-binding protein
AVR78_RS13480	46.1928	20.4542	1.1753	1.5194e-15	2.5822e-16	AVR78_RS13480	glyoxylate/hydroxypyruvate reductase A
AVR78_RS13505	55.1334	20.0367	1.4603	5.3436e-20	1.0898e-20	AVR78_RS13505	molecular chaperone
AVR78_RS13510	160.185	45.5001	1.8158	1.8331e-60	1.7631e-60	AVR78_RS13510	fimbrial protein
AVR78_RS13515	204.888	73.0506	1.4879	2.5005e-70	3.3278e-70	AVR78_RS13515	fimbrial biogenesis outer membrane usher protein
AVR78_RS13520	77.4848	21.289	1.8638	1.7813e-30	5.6452e-31	AVR78_RS13520	molecular chaperone
AVR78_RS13525	102.071	31.7248	1.6859	6.1258e-38	2.6224e-38	AVR78_RS13525	fimbrial-like protein
AVR78_RS13545	174.341	79.7296	1.1287	3.3076e-53	2.3769e-53	AVR78_RS13545	LysR family transcriptional regulator
AVR78_RS13580	38.7424	11.2707	1.7813	9.5951e-16	1.6427e-16	AVR78_RS13580	hypothetical protein
AVR78_RS13600	199.672	84.7387	1.2365	3.7545e-63	3.9192e-63	AVR78_RS13600	PLP-dependent aminotransferase family protein
AVR78_RS13605	71.5244	25.0459	1.5139	7.2566e-26	1.9005e-26	AVR78_RS13605	carboxymuconolactone decarboxylase family protein
AVR78_RS13625	106.542	43.8304	1.2814	4.7009e-35	1.796e-35	AVR78_RS13625	class 1b ribonucleoside-diphosphate reductase subunit beta
AVR78_RS13680	111.012	50.0919	1.1481	9.1844e-35	3.4639e-35	AVR78_RS13680	2-isopropylmalate synthase
AVR78_RS13740	15.646	6.67892	1.2281	2.7589e-06	3.1625e-07	AVR78_RS13740	tRNA-Ser
AVR78_RS13795	73.7595	29.6377	1.3154	4.651e-25	1.1694e-25	srlA	PTS glucitol/sorbitol transporter subunit IIC
AVR78_RS13800	76.7397	37.5689	1.0304	1.8082e-23	4.2641e-24	srlE	PTS glucitol/sorbitol transporter subunit IIB
AVR78_RS13805	44.7028	12.9404	1.7885	5.8507e-18	1.1038e-18	AVR78_RS13805	PTS glucitol/sorbitol transporter subunit IIA
AVR78_RS13810	90.8956	31.3074	1.5377	1.2117e-32	4.2227e-33	AVR78_RS13810	sorbitol 6-phosphate dehydrogenase
AVR78_RS13815	27.5667	11.6881	1.2379	4.5477e-10	6.0966e-11	AVR78_RS13815	transcriptional regulator GutM
AVR78_RS13835	133.363	45.0827	1.5647	1.8798e-47	1.1056e-47	AVR78_RS13835	anaerobic nitric oxide reductase flavorubredoxin
AVR78_RS13840	117.717	35.8992	1.7133	8.5373e-44	4.4665e-44	AVR78_RS13840	NADH:flavorubredoxin reductase NorW
AVR78_RS13855	56.6235	21.7065	1.3833	4.965e-20	1.0144e-20	AVR78_RS13855	hypothetical protein
AVR78_RS13865	209.358	91.8351	1.1889	5.4622e-65	6.0457e-65	AVR78_RS13865	MFS transporter
AVR78_RS13870	219.044	68.4589	1.6779	3.3597e-79	5.7142e-79	AVR78_RS13870	MFS transporter
AVR78_RS13875	64.074	16.2799	1.9766	4.1508e-26	1.0989e-26	AVR78_RS13875	amidohydrolase
AVR78_RS13880	169.87	76.8075	1.1451	3.2574e-52	2.2669e-52	AVR78_RS13880	HoxN/HupN/NixA family nickel/cobalt transporter
AVR78_RS13885	160.185	59.2754	1.4342	1.7462e-54	1.3401e-54	AVR78_RS13885	carbamoyltransferase HypF
AVR78_RS13905	111.757	45.0827	1.3097	4.8777e-37	2.0156e-37	AVR78_RS13905	PTS cellobiose/arbutin/salicin transporter subunit IIBC
AVR78_RS13910	172.106	71.7983	1.2613	3.661e-55	2.8696e-55	AVR78_RS13910	6-phospho-beta-glucosidase
AVR78_RS13920	37.2523	11.6881	1.6723	8.2053e-15	1.3387e-15	AVR78_RS13920	hydrogenase maturation peptidase HycI
AVR78_RS13925	27.5667	10.8532	1.3448	2.1081e-10	2.8662e-11	AVR78_RS13925	formate hydrogenlyase maturation protein HycH
AVR78_RS13935	8.19551	3.75689	1.1253	0.00087909	8.9912e-05	AVR78_RS13935	formate hydrogenlyase complex iron-sulfur subunit
AVR78_RS13940	108.032	45.9175	1.2343	6.003e-35	2.2816e-35	hycE	hydrogenase large subunit
AVR78_RS13945	43.9577	19.2019	1.1949	5.7575e-15	9.4777e-16	hycD	hydrogenase 3 membrane subunit
AVR78_RS13950	139.324	47.5873	1.5498	2.7666e-49	1.7386e-49	AVR78_RS13950	formate hydrogenlyase subunit 3
AVR78_RS13955	24.5865	8.76608	1.4879	8.1897e-10	1.0857e-10	AVR78_RS13955	4Fe-4S ferredoxin
AVR78_RS13960	41.7226	12.523	1.7363	1.1594e-16	2.061e-17	AVR78_RS13960	hypothetical protein
AVR78_RS13965	60.3487	23.7936	1.3427	5.6136e-21	1.1935e-21	AVR78_RS13965	formate hydrogenlyase regulatory protein HycA
AVR78_RS13970	32.782	10.4358	1.6514	3.7924e-13	5.8128e-14	AVR78_RS13970	hydrogenase nickel incorporation protein HypA
AVR78_RS13980	4.47028	1.66973	1.4207	0.0095718	0.00092043	AVR78_RS13980	hydrogenase assembly chaperone
AVR78_RS14000	200.417	95.1745	1.0744	1.3054e-59	1.2209e-59	AVR78_RS14000	glycoside hydrolase family 1 protein
AVR78_RS14005	298.018	121.89	1.2898	4.0759e-95	8.8013e-95	AVR78_RS14005	beta-1%2C4 mannanase
AVR78_RS14010	164.655	63.0323	1.3853	4.2697e-55	3.3348e-55	AVR78_RS14010	carbohydrate porin
AVR78_RS14015	79.7199	25.0459	1.6704	6.9677e-30	2.1509e-30	AVR78_RS14015	hypothetical protein
AVR78_RS14025	25.3316	7.51378	1.7533	9.6991e-11	1.3356e-11	AVR78_RS14025	PTS sugar transporter subunit IIB
AVR78_RS14030	70.0343	30.89	1.1809	8.2896e-23	1.8924e-23	AVR78_RS14030	PTS sugar transporter subunit IIC
AVR78_RS14035	11.1757	5.42662	1.0422	0.00013392	1.4219e-05	AVR78_RS14035	molecular chaperone TorD
AVR78_RS14080	260.766	94.3397	1.4668	1.9835e-88	3.7824e-88	AVR78_RS14080	ferric enterobactin
AVR78_RS14085	53.6433	22.5413	1.2508	2.8591e-18	5.4688e-19	AVR78_RS14085	hemin-degrading factor
AVR78_RS14090	49.173	20.8716	1.2363	8.5295e-17	1.5249e-17	AVR78_RS14090	hemin ABC transporter substrate-binding protein
AVR78_RS14095	79.7199	30.0551	1.4073	9.4824e-28	2.6897e-28	AVR78_RS14095	iron ABC transporter permease
AVR78_RS14100	35.7622	12.9404	1.4666	1.5587e-13	2.4272e-14	AVR78_RS14100	heme ABC transporter ATP-binding protein
AVR78_RS14115	52.8983	25.4634	1.0548	8.0129e-17	1.4337e-17	AVR78_RS14115	hypothetical protein
AVR78_RS14120	159.44	55.9359	1.5112	1.6253e-55	1.297e-55	AVR78_RS14120	UbiD family decarboxylase
AVR78_RS14125	122.933	39.2386	1.6475	6.9594e-45	3.7662e-45	AVR78_RS14125	phenolic acid decarboxylase subunit B
AVR78_RS14140	90.1506	42.5781	1.0822	7.5941e-28	2.1583e-28	AVR78_RS14140	MFS transporter
AVR78_RS14145	122.933	45.9175	1.4207	4.7547e-42	2.3587e-42	AVR78_RS14145	hypothetical protein
AVR78_RS14195	50.6631	19.6193	1.3687	5.2481e-18	9.9264e-19	AVR78_RS14195	adenylyl-sulfate kinase
AVR78_RS14245	178.811	68.8763	1.3764	1.663e-59	1.5488e-59	AVR78_RS14245	NAD(P)H-binding protein
AVR78_RS14280	278.647	107.28	1.3771	1.0284e-91	2.1072e-91	AVR78_RS14280	glycerate kinase
AVR78_RS14345	131.128	55.9359	1.2291	5.6509e-42	2.7876e-42	AVR78_RS14345	hypothetical protein
AVR78_RS14350	158.695	49.6744	1.6757	7.468e-58	6.5664e-58	AVR78_RS14350	MFS transporter
AVR78_RS14355	54.3884	14.6101	1.8963	4.9282e-22	1.0937e-22	AVR78_RS14355	hypothetical protein
AVR78_RS14360	123.678	46.335	1.4164	3.0896e-42	1.5431e-42	AVR78_RS14360	methionine ABC transporter substrate-binding protein
AVR78_RS14365	93.8758	40.0735	1.2281	1.5969e-30	5.0826e-31	AVR78_RS14365	ABC transporter permease
AVR78_RS14370	75.9947	30.0551	1.3383	5.8321e-26	1.5338e-26	AVR78_RS14370	D- and L-methionine transporter ATP-binding protein
AVR78_RS14375	128.893	57.6056	1.1619	2.7084e-40	1.2519e-40	AVR78_RS14375	FMN-dependent monooxygenase
AVR78_RS14380	93.8758	33.812	1.4732	4.9228e-33	1.7446e-33	AVR78_RS14380	hypothetical protein
AVR78_RS14395	172.106	67.2066	1.3566	5.6484e-57	4.7666e-57	AVR78_RS14395	sigma-54-dependent Fis family transcriptional regulator
AVR78_RS14405	212.338	89.7479	1.2424	3.5004e-67	4.2131e-67	AVR78_RS14405	lactaldehyde reductase
AVR78_RS14420	124.423	42.5781	1.5471	3.6189e-44	1.9207e-44	AVR78_RS14420	MFS transporter
AVR78_RS14425	149.009	70.1286	1.0873	5.2402e-45	2.864e-45	AVR78_RS14425	L-fucose isomerase
AVR78_RS14430	116.972	39.6561	1.5606	8.7012e-42	4.2636e-42	AVR78_RS14430	L-fuculokinase
AVR78_RS14485	12.6658	5.42662	1.2228	2.5109e-05	2.7632e-06	AVR78_RS14485	tRNA-Met
AVR78_RS14495	14.1559	5.84405	1.2764	6.8423e-06	7.7147e-07	AVR78_RS14495	tRNA-Met
AVR78_RS14500	178.066	72.6332	1.2937	1.1779e-57	1.0295e-57	AVR78_RS14500	nicotinate-nucleotide--dimethylbenzimidazole phosphoribosyltransferase
AVR78_RS14505	26.8217	10.8532	1.3053	4.8445e-10	6.4866e-11	AVR78_RS14505	bifunctional adenosylcobinamide kinase/adenosylcobinamide-phosphate guanylyltransferase
AVR78_RS14510	150.499	67.2066	1.1631	8.9226e-47	5.1447e-47	AVR78_RS14510	cobyric acid synthase
AVR78_RS14515	84.1902	40.9084	1.0413	1.0623e-25	2.7658e-26	AVR78_RS14515	energy-coupling factor ABC transporter ATP-binding protein
AVR78_RS14525	2.98018	0	2.8358	0.014649	0.0013952	AVR78_RS14525	energy-coupling factor ABC transporter substrate-binding protein
AVR78_RS14530	107.287	49.257	1.1231	2.4357e-33	8.7375e-34	AVR78_RS14530	cobalt ECF transporter S component CbiM
AVR78_RS14535	33.5271	15.445	1.1182	1.8306e-11	2.6174e-12	AVR78_RS14535	cobalt-factor II C(20)-methyltransferase
AVR78_RS14540	62.5839	29.2203	1.0988	6.0076e-20	1.2229e-20	AVR78_RS14540	sirohydrochlorin cobaltochelatase
AVR78_RS14545	79.7199	26.2982	1.6	2.466e-29	7.3998e-30	AVR78_RS14545	cobalt-precorrin-6A reductase
AVR78_RS14550	63.3289	30.4726	1.0554	7.753e-20	1.5688e-20	AVR78_RS14550	cobalt-precorrin-3B C(17)-methyltransferase
AVR78_RS14555	80.465	34.2294	1.2331	1.9108e-26	5.1326e-27	AVR78_RS14555	cobalt-precorrin 5A hydrolase
AVR78_RS14560	96.1109	43.413	1.1466	2.6291e-30	8.2667e-31	AVR78_RS14560	cobalt-precorrin-4 methyltransferase
AVR78_RS14570	31.2919	12.1055	1.3701	1.0607e-11	1.533e-12	AVR78_RS14570	cobalt-precorrin-7 (C(5))-methyltransferase
AVR78_RS14575	70.7794	32.5597	1.1202	1.5676e-22	3.5394e-23	cbiD	cobalt-precorrin-5B (C(1))-methyltransferase
AVR78_RS14585	99.8362	41.7432	1.258	1.0808e-32	3.7726e-33	AVR78_RS14585	cobalamin biosynthesis protein
AVR78_RS14610	26.0766	12.1055	1.1071	3.3727e-09	4.3569e-10	AVR78_RS14610	propanediol utilization microcompartment protein PduB
AVR78_RS14615	98.3461	33.812	1.5403	3.3146e-35	1.273e-35	pduC	propanediol dehydratase large subunit
AVR78_RS14620	99.8362	34.6469	1.5268	1.4127e-35	5.5121e-36	pduD	propanediol dehydratase medium subunit PduD
AVR78_RS14630	99.0911	43.8304	1.1768	1.5264e-31	5.067e-32	AVR78_RS14630	diol dehydratase reactivase subunit alpha
AVR78_RS14635	7.45046	2.08716	1.8358	0.00039119	4.0758e-05	AVR78_RS14635	propanediol dehydratase reactivation factor small subunit
AVR78_RS14640	7.45046	1.2523	2.5728	0.00014596	1.5471e-05	AVR78_RS14640	propanediol utilization microcompartment protein PduA
AVR78_RS14645	15.646	1.66973	3.2281	1.2591e-08	1.5842e-09	AVR78_RS14645	BMC domain-containing protein
AVR78_RS14650	61.0938	15.0276	2.0234	3.3165e-25	8.4206e-26	AVR78_RS14650	phosphate propanoyltransferase
AVR78_RS14655	13.4108	6.26148	1.0988	2.3073e-05	2.5454e-06	AVR78_RS14655	microcompartment protein PduM
AVR78_RS14660	7.45046	0	3.1577	8.9548e-05	9.6072e-06	AVR78_RS14660	ethanolamine utilization protein EutN
AVR78_RS14665	30.5469	14.6101	1.0641	2.2529e-10	3.0612e-11	AVR78_RS14665	ATP:cob(I)alamin adenosyltransferase
AVR78_RS14670	131.128	48.4221	1.4372	5.7744e-45	3.1403e-45	AVR78_RS14670	aldehyde dehydrogenase EutE
AVR78_RS14675	54.3884	15.0276	1.8557	7.7112e-22	1.6917e-22	AVR78_RS14675	propanediol utilization: propanol dehydrogenase
AVR78_RS14680	58.1136	18.7845	1.6293	5.396e-22	1.1945e-22	AVR78_RS14680	polyhedral body protein
AVR78_RS14685	40.2325	14.1927	1.5032	3.4221e-15	5.7063e-16	AVR78_RS14685	BMC domain-containing protein
AVR78_RS14690	54.3884	15.0276	1.8557	7.7112e-22	1.6917e-22	AVR78_RS14690	propanediol utilization protein PduU
AVR78_RS14695	18.6261	4.17432	2.1577	6.4396e-09	8.201e-10	AVR78_RS14695	ethanolamine utilization protein EutP
AVR78_RS14750	11.1757	2.92203	1.9353	1.1144e-05	1.2447e-06	AVR78_RS14750	prepilin-type cleavage/methylation domain-containing protein
AVR78_RS14755	36.5073	7.93121	2.2026	3.3156e-16	5.7821e-17	AVR78_RS14755	hypothetical protein
AVR78_RS14760	39.4874	13.7753	1.5193	5.2679e-15	8.7011e-16	AVR78_RS14760	prepilin-type cleavage/methylation domain-containing protein
AVR78_RS14825	144.539	68.8763	1.0694	2.1152e-43	1.0898e-43	AVR78_RS14825	hypothetical protein
AVR78_RS14845	170.616	81.3993	1.0677	7.0547e-51	4.7015e-51	AVR78_RS14845	glycoside hydrolase family 1 protein
AVR78_RS14850	221.279	106.028	1.0614	2.7636e-65	3.0978e-65	AVR78_RS14850	PTS sugar transporter subunit IIC
AVR78_RS14880	111.012	43.413	1.3545	2.3872e-37	1.0015e-37	AVR78_RS14880	sugar ABC transporter permease
AVR78_RS14885	67.0541	28.8028	1.2191	3.3563e-22	7.4975e-23	AVR78_RS14885	carbohydrate ABC transporter permease
AVR78_RS14890	116.972	38.4038	1.6068	2.5101e-42	1.2579e-42	AVR78_RS14890	ABC transporter ATP-binding protein
AVR78_RS14895	173.596	77.225	1.1686	8.5952e-54	6.3316e-54	AVR78_RS14895	carbohydrate ABC transporter substrate-binding protein
AVR78_RS14900	204.143	77.225	1.4024	3.0128e-68	3.7491e-68	AVR78_RS14900	porin
AVR78_RS14905	207.868	89.7479	1.2117	4.399e-65	4.8811e-65	AVR78_RS14905	glycosyl hydrolase family 32
AVR78_RS14910	122.933	46.7524	1.3948	1.0429e-41	5.0766e-42	AVR78_RS14910	MFS transporter
AVR78_RS14930	112.502	48.4221	1.2162	4.3137e-36	1.715e-36	AVR78_RS14930	2-deoxy-D-gluconate 3-dehydrogenase
AVR78_RS14935	19.3712	5.84405	1.7289	1.6875e-08	2.1107e-09	AVR78_RS14935	hypothetical protein
AVR78_RS14945	75.2496	31.3074	1.2652	4.1328e-25	1.0415e-25	AVR78_RS14945	oligogalacturonate porin
AVR78_RS15020	193.712	68.0415	1.5094	5.0528e-67	6.032e-67	AVR78_RS15020	EamA family transporter
AVR78_RS15045	66.3091	26.2982	1.3342	7.8946e-23	1.8056e-23	AVR78_RS15045	pili assembly chaperone protein
AVR78_RS15050	81.21	27.968	1.5379	2.4087e-29	7.2426e-30	AVR78_RS15050	fimbrial chaperone protein
AVR78_RS15070	75.2496	34.2294	1.1364	5.3761e-24	1.2927e-24	AVR78_RS15070	tyrosine recombinase
AVR78_RS15095	35.0172	14.1927	1.3029	1.1711e-12	1.7595e-13	AVR78_RS15095	type 1 fimbrial protein
AVR78_RS15110	75.9947	30.0551	1.3383	5.8321e-26	1.5338e-26	AVR78_RS15110	hypothetical protein
AVR78_RS15120	105.797	50.0919	1.0786	2.4113e-32	8.2855e-33	AVR78_RS15120	hypothetical protein
AVR78_RS15190	26.8217	10.4358	1.3619	3.279e-10	4.4253e-11	AVR78_RS15190	hypothetical protein
AVR78_RS15195	26.8217	12.1055	1.1477	1.4958e-09	1.9635e-10	AVR78_RS15195	flavodoxin family protein
AVR78_RS15200	154.97	47.5873	1.7033	6.036e-57	5.084e-57	AVR78_RS15200	aldo/keto reductase
AVR78_RS15205	99.8362	43.413	1.2014	4.743e-32	1.6097e-32	AVR78_RS15205	carboxymuconolactone decarboxylase
AVR78_RS15215	105.797	52.179	1.0198	1.3505e-31	4.4933e-32	AVR78_RS15215	MFS transporter
AVR78_RS15315	80.465	39.6561	1.0208	1.9511e-24	4.7882e-25	AVR78_RS15315	protein disulfide oxidoreductase
AVR78_RS15440	13.4108	3.75689	1.8358	1.9609e-06	2.2631e-07	AVR78_RS15440	IS5/IS1182 family transposase
AVR78_RS15445	155.715	60.9451	1.3533	1.1556e-51	7.9792e-52	AVR78_RS15445	outer membrane porin%2C OprD family
AVR78_RS15450	191.477	89.3305	1.0999	1.3004e-57	1.1321e-57	AVR78_RS15450	hypothetical protein
AVR78_RS15455	139.324	53.0139	1.394	5.0374e-47	2.9236e-47	AVR78_RS15455	aldehyde dehydrogenase
AVR78_RS15460	101.326	35.4817	1.5139	6.0139e-36	2.3824e-36	AVR78_RS15460	aspartate dehydrogenase
AVR78_RS15465	62.5839	17.9496	1.8018	1.3869e-24	3.4247e-25	AVR78_RS15465	short chain dehydrogenase
AVR78_RS15470	73.7595	21.7065	1.7647	1.9777e-28	5.7542e-29	AVR78_RS15470	alpha/beta hydrolase
AVR78_RS15475	35.0172	13.7753	1.346	7.9525e-13	1.2063e-13	AVR78_RS15475	cupin domain-containing protein
AVR78_RS15480	96.856	40.9084	1.2434	1.3147e-31	4.3774e-32	AVR78_RS15480	MFS transporter
AVR78_RS15485	146.774	63.4497	1.2099	1.8794e-46	1.0752e-46	AVR78_RS15485	ferredoxin reductase
AVR78_RS15495	90.1506	43.413	1.0542	1.5222e-27	4.2875e-28	AVR78_RS15495	IclR family transcriptional regulator
AVR78_RS15500	60.3487	28.8028	1.0671	4.6095e-19	9.0772e-20	AVR78_RS15500	NAD(P)-dependent oxidoreductase
AVR78_RS15505	98.3461	46.335	1.0858	2.8745e-30	8.9998e-31	AVR78_RS15505	aromatic ring-hydroxylating dioxygenase subunit alpha
AVR78_RS15515	25.3316	10.4358	1.2794	1.7331e-09	2.2647e-10	AVR78_RS15515	non-heme iron oxygenase ferredoxin subunit
AVR78_RS15520	176.576	58.8579	1.585	1.3273e-62	1.3566e-62	AVR78_RS15520	MFS transporter
AVR78_RS15595	151.989	51.7616	1.554	1.1457e-53	8.3974e-54	AVR78_RS15595	type IV pili twitching motility protein PilT
AVR78_RS15635	121.442	54.6836	1.1511	6.5237e-38	2.7873e-38	AVR78_RS15635	TRAP transporter permease DctM
AVR78_RS15670	101.326	48.4221	1.0653	6.913e-31	2.2359e-31	AVR78_RS15670	nucleoside permease
AVR78_RS15680	21.6063	10.4358	1.0499	1.044e-07	1.2649e-08	AVR78_RS15680	hypothetical protein
AVR78_RS15690	5.96037	1.2523	2.2508	0.00092603	9.456e-05	AVR78_RS15690	tRNA-Phe
AVR78_RS15705	86.4253	33.3946	1.3718	1.2965e-29	3.9552e-30	AVR78_RS15705	PLP-dependent transferase
AVR78_RS15715	41.7226	17.5322	1.2508	1.4997e-14	2.4261e-15	AVR78_RS15715	short chain dehydrogenase
AVR78_RS15975	112.502	37.9863	1.5664	2.5353e-40	1.1744e-40	AVR78_RS15975	hypothetical protein
AVR78_RS15990	7.45046	1.66973	2.1577	0.00024128	2.5348e-05	AVR78_RS15990	urease subunit beta
AVR78_RS16000	32.037	12.523	1.3552	6.8318e-12	9.9718e-13	AVR78_RS16000	urease accessory protein UreE
AVR78_RS16015	199.672	76.3901	1.3862	1.9086e-66	2.2243e-66	AVR78_RS16015	cytosine/purines uracil thiamine allantoin permease
AVR78_RS16025	12.6658	5.42662	1.2228	2.5109e-05	2.7632e-06	AVR78_RS16025	hypothetical protein
AVR78_RS16050	26.0766	11.6881	1.1577	2.3452e-09	3.0538e-10	AVR78_RS16050	tRNA-Met
AVR78_RS16065	64.074	24.2111	1.4041	1.3367e-22	3.0336e-23	AVR78_RS16065	hypothetical protein
AVR78_RS16070	157.205	70.546	1.156	1.1863e-48	7.2784e-49	AVR78_RS16070	hypothetical protein
AVR78_RS16090	35.0172	16.6973	1.0684	1.0645e-11	1.5379e-12	AVR78_RS16090	acid-resistance membrane protein
AVR78_RS16100	6.70541	2.08716	1.6838	0.00096945	9.8833e-05	AVR78_RS16100	cobalamin adenosyltransferase
AVR78_RS16115	12.6658	3.33946	1.9233	2.9964e-06	3.4267e-07	AVR78_RS16115	hypothetical protein
AVR78_RS16135	100.581	48.4221	1.0546	1.5231e-30	4.8514e-31	AVR78_RS16135	dihydroxyacetone kinase subunit DhaM
AVR78_RS16170	97.601	34.6469	1.4942	1.7223e-34	6.4406e-35	AVR78_RS16170	autoinducer 2-degrading protein LsrG
AVR78_RS16175	104.306	50.0919	1.0582	1.1724e-31	3.9214e-32	AVR78_RS16175	3-hydroxy-5-phosphonooxypentane-2%2C4-dione thiolase
AVR78_RS16180	118.462	51.3442	1.2062	8.9049e-38	3.7901e-38	AVR78_RS16180	autoinducer 2 ABC transporter substrate-binding protein LsrB
AVR78_RS16185	70.0343	24.6285	1.5077	2.5691e-25	6.5607e-26	AVR78_RS16185	ABC transporter permease
AVR78_RS16190	128.893	54.2662	1.248	1.4518e-41	7.0203e-42	AVR78_RS16190	autoinducer 2 ABC transporter permease LsrC
AVR78_RS16195	168.38	65.9543	1.3522	1.0647e-55	8.5899e-56	AVR78_RS16195	autoinducer 2 ABC transporter ATP-binding protein LsrA
AVR78_RS16220	148.264	73.4681	1.013	1.8042e-43	9.3173e-44	AVR78_RS16220	hypothetical protein
AVR78_RS16250	94.6208	40.4909	1.2246	1.0292e-30	3.3045e-31	AVR78_RS16250	YgjV family protein
AVR78_RS16340	106.542	49.6744	1.1008	7.6853e-33	2.7019e-33	AVR78_RS16340	OB-fold putative lipoprotein
AVR78_RS16380	78.2298	33.812	1.2102	1.4973e-25	3.8685e-26	AVR78_RS16380	tagatose bisphosphate family class II aldolase
AVR78_RS16395	67.7992	33.812	1.0037	1.0599e-20	2.2222e-21	AVR78_RS16395	HPr family phosphocarrier protein
AVR78_RS16400	72.2695	28.8028	1.3272	1.1139e-24	2.7582e-25	AVR78_RS16400	tagatose-bisphosphate aldolase subunit GatZ
AVR78_RS16405	11.1757	5.00919	1.1577	9.2488e-05	9.9081e-06	AVR78_RS16405	PTS galactitol transporter subunit IIA
AVR78_RS16415	151.989	75.1378	1.0164	1.3993e-44	7.4898e-45	AVR78_RS16415	PTS galactitol transporter subunit IIC
AVR78_RS16420	77.4848	22.1239	1.8083	4.3163e-30	1.3409e-30	AVR78_RS16420	galactitol-1-phosphate 5-dehydrogenase
AVR78_RS16525	37.9973	12.1055	1.6502	5.3682e-15	8.8535e-16	AVR78_RS16525	hypothetical protein
AVR78_RS16580	87.1704	38.4038	1.1826	5.2453e-28	1.5024e-28	AVR78_RS16580	outer membrane protein
AVR78_RS16665	55.8784	27.1331	1.0422	1.3424e-17	2.493e-18	AVR78_RS16665	regulatory factor of maltose metabolism
AVR78_RS16775	297.273	136.918	1.1185	4.516e-89	8.8025e-89	AVR78_RS16775	mannonate dehydratase
AVR78_RS16780	149.754	48.8396	1.6165	7.7814e-54	5.7514e-54	AVR78_RS16780	Zn-dependent oxidoreductase
AVR78_RS16815	72.2695	35.8992	1.0094	5.1889e-22	1.1504e-22	AVR78_RS16815	N-acetylmannosamine kinase
AVR78_RS16820	70.0343	30.89	1.1809	8.2896e-23	1.8924e-23	AVR78_RS16820	putative N-acetylmannosamine-6-phosphate 2-epimerase
AVR78_RS16850	81.21	20.8716	1.9601	1.5579e-32	5.3995e-33	AVR78_RS16850	hypothetical protein
AVR78_RS16965	48.428	17.1147	1.5006	5.8259e-18	1.0996e-18	AVR78_RS16965	hypothetical protein
AVR78_RS17035	145.284	54.6836	1.4097	3.3298e-49	2.0865e-49	AVR78_RS17035	acrEF/envCD operon transcriptional regulator
AVR78_RS17045	321.115	115.211	1.4788	7.5112e-109	2.0299e-108	AVR78_RS17045	multidrug efflux RND transporter permease subunit
AVR78_RS17050	34.2721	16.2799	1.0739	1.6684e-11	2.3885e-12	AVR78_RS17050	membrane protein
AVR78_RS17055	15.646	5.42662	1.5277	8.2734e-07	9.6646e-08	rrf	5S ribosomal RNA
AVR78_RS17295	148.264	53.0139	1.4837	2.4878e-51	1.6834e-51	AVR78_RS17295	prepilin peptidase
AVR78_RS17335	28.3117	12.523	1.1768	4.2222e-10	5.6706e-11	AVR78_RS17335	sulfurtransferase TusC
AVR78_RS17385	70.0343	26.2982	1.4131	1.2769e-24	3.1583e-25	AVR78_RS17385	hypothetical protein
AVR78_RS17460	219.044	99.7663	1.1346	1.5539e-66	1.8254e-66	AVR78_RS17460	nitrite reductase large subunit
AVR78_RS17465	18.6261	6.26148	1.5728	6.1701e-08	7.5564e-09	AVR78_RS17465	nitrite reductase small subunit NirD
AVR78_RS17515	164.655	68.8763	1.2574	8.8326e-53	6.2454e-53	AVR78_RS17515	DNA transporter HofQ
AVR78_RS17520	23.8415	9.18351	1.3764	2.8506e-09	3.6966e-10	AVR78_RS17520	DUF2531 domain-containing protein
AVR78_RS17525	22.3514	6.26148	1.8358	8.1589e-10	1.0819e-10	AVR78_RS17525	hypothetical protein
AVR78_RS17530	15.646	7.09635	1.1406	4.0196e-06	4.5755e-07	AVR78_RS17530	hypothetical protein
AVR78_RS17625	62.5839	22.9588	1.4467	2.1363e-22	4.8064e-23	AVR78_RS17625	DNA utilization protein GntX
AVR78_RS17705	100.581	41.7432	1.2687	4.7978e-33	1.7031e-33	AVR78_RS17705	hypothetical protein
AVR78_RS17710	169.87	68.4589	1.3111	2.0621e-55	1.6427e-55	AVR78_RS17710	gluconate transporter
AVR78_RS17735	115.482	37.1515	1.6362	3.8389e-42	1.9087e-42	AVR78_RS17735	hypothetical protein
AVR78_RS17770	40.2325	12.1055	1.7327	4.1498e-16	7.2084e-17	AVR78_RS17770	sn-glycerol-3-phosphate ABC transporter permease UgpE
AVR78_RS17785	77.4848	36.734	1.0768	4.1033e-24	9.9371e-25	livF	high-affinity branched-chain amino acid ABC transporter ATP-binding protein LivF
AVR78_RS17790	41.7226	19.6193	1.0886	9.2932e-14	1.4563e-14	livG	ABC transporter ATP-binding protein
AVR78_RS17800	68.5442	27.1331	1.337	1.4503e-23	3.4274e-24	AVR78_RS17800	high-affinity branched-chain amino acid ABC transporter permease LivH
AVR78_RS17815	47.6829	16.6973	1.5139	8.9601e-18	1.6725e-18	AVR78_RS17815	DUF4753 domain-containing protein
AVR78_RS17830	166.145	79.3121	1.0668	1.4169e-49	8.9807e-50	AVR78_RS17830	tyrosine-specific transporter
AVR78_RS17915	43.2127	19.6193	1.1392	1.8619e-14	2.9989e-15	AVR78_RS17915	hypothetical protein
AVR78_RS17970	119.952	45.9175	1.3853	1.2839e-40	6.0041e-41	AVR78_RS17970	nickel ABC transporter permease subunit NikC
AVR78_RS17980	42.4676	18.367	1.2092	1.3986e-14	2.2643e-15	AVR78_RS17980	nickel import ATP-binding protein NikE
AVR78_RS17985	51.4082	24.6285	1.0617	1.9578e-16	3.4511e-17	AVR78_RS17985	nickel-responsive transcriptional regulator NikR
AVR78_RS17995	7.45046	2.50459	1.5728	0.00061712	6.3635e-05	AVR78_RS17995	IS110 family transposase
AVR78_RS18005	131.128	54.2662	1.2729	1.276e-42	6.4312e-43	AVR78_RS18005	magnesium transporter
AVR78_RS18010	148.264	61.3625	1.2727	5.8555e-48	3.4944e-48	AVR78_RS18010	LysR family transcriptional regulator
AVR78_RS18015	133.363	61.78	1.1101	7.9823e-41	3.7648e-41	AVR78_RS18015	hydroxyacid dehydrogenase
AVR78_RS18020	67.7992	17.5322	1.9513	2.1897e-27	6.1284e-28	AVR78_RS18020	dimethylmenaquinone methyltransferase
AVR78_RS18025	96.1109	37.1515	1.3713	9.7208e-33	3.3985e-33	AVR78_RS18025	anion transporter
AVR78_RS18075	167.635	77.225	1.1182	5.061e-51	3.3882e-51	AVR78_RS18075	phosphatase PAP2 family protein
AVR78_RS18110	230.964	95.1745	1.279	7.3298e-74	1.0763e-73	AVR78_RS18110	oxidoreductase
AVR78_RS18275	34.2721	15.8624	1.1114	1.1691e-11	1.6841e-12	AVR78_RS18275	hypothetical protein
AVR78_RS18280	78.2298	33.3946	1.2281	1.0352e-25	2.6968e-26	AVR78_RS18280	hypothetical protein
AVR78_RS18295	227.239	105.193	1.1112	2.4781e-68	3.0924e-68	AVR78_RS18295	hypothetical protein
AVR78_RS18305	143.049	52.5965	1.4435	5.4995e-49	3.4217e-49	AVR78_RS18305	oxalate/formate antiport family MFS transporter
AVR78_RS18350	265.981	127.317	1.0629	3.7965e-78	6.2172e-78	AVR78_RS18350	MFS transporter
AVR78_RS18365	198.182	66.7892	1.5691	1.0016e-69	1.317e-69	AVR78_RS18365	aromatic acid/H+ symport family MFS transporter
AVR78_RS18410	110.267	40.4909	1.4453	3.5027e-38	1.5098e-38	AVR78_RS18410	hypothetical protein
AVR78_RS18425	79.7199	22.9588	1.7959	8.0388e-31	2.5905e-31	AVR78_RS18425	hypothetical protein
AVR78_RS18435	173.596	63.4497	1.452	3.21e-59	2.9644e-59	AVR78_RS18435	xylose ABC transporter ATP-binding protein
AVR78_RS18440	111.012	42.9955	1.3685	1.6211e-37	6.8665e-38	AVR78_RS18440	sugar ABC transporter permease
AVR78_RS18455	50.6631	21.7065	1.2228	3.5243e-17	6.418e-18	AVR78_RS18455	hypothetical protein
AVR78_RS18460	294.293	128.569	1.1947	8.5169e-91	1.7054e-90	AVR78_RS18460	alpha-amylase
AVR78_RS18480	125.913	45.9175	1.4553	1.7411e-43	9.023e-44	AVR78_RS18480	MFS transporter
AVR78_RS18505	144.539	62.6148	1.2069	1.0107e-45	5.6503e-46	AVR78_RS18505	HlyD family secretion protein
AVR78_RS18550	108.032	50.0919	1.1088	2.23e-33	8.0192e-34	lldD	alpha-hydroxy-acid oxidizing protein
AVR78_RS18730	9.6856	3.33946	1.5362	0.0001032	1.1029e-05	AVR78_RS18730	hypothetical protein
AVR78_RS18750	366.563	138.17	1.4076	3.053e-121	9.471e-121	AVR78_RS18750	NAD-dependent DNA ligase LigB
AVR78_RS18805	235.435	112.289	1.0681	1.5675e-69	2.0309e-69	AVR78_RS18805	sodium:sulfate symporter
AVR78_RS18855	184.026	83.9039	1.1331	3.7081e-56	3.0306e-56	AVR78_RS18855	PTS glucose-like transporter subunit IIB
AVR78_RS18870	221.279	96.0094	1.2046	5.5244e-69	7.0334e-69	AVR78_RS18870	alpha-xylosidase
AVR78_RS18875	69.2893	29.6377	1.2252	6.1824e-23	1.4214e-23	AVR78_RS18875	glycoside-pentoside-hexuronide family transporter
AVR78_RS18890	66.3091	25.8808	1.3573	5.3638e-23	1.2358e-23	AVR78_RS18890	zinc-binding alcohol dehydrogenase family protein
AVR78_RS18895	17.1361	6.26148	1.4525	3.4215e-07	4.0647e-08	AVR78_RS18895	antibiotic biosynthesis monooxygenase
AVR78_RS18905	173.596	77.225	1.1686	8.5952e-54	6.3316e-54	AVR78_RS18905	AraC family transcriptional regulator
AVR78_RS18935	49.9181	21.7065	1.2014	7.9409e-17	1.4214e-17	AVR78_RS18935	macrophage infectivity potentiator-like protein
AVR78_RS18940	70.0343	30.0551	1.2205	3.9798e-23	9.2271e-24	AVR78_RS18940	DUF1348 domain-containing protein
AVR78_RS18995	283.863	88.9131	1.6747	5.4691e-102	1.3311e-101	AVR78_RS18995	multidrug efflux RND transporter permease subunit
AVR78_RS19000	100.581	40.0735	1.3276	1.0539e-33	3.8337e-34	AVR78_RS19000	RND transporter NodT
AVR78_RS19005	55.1334	18.7845	1.5534	1.5734e-20	3.277e-21	AVR78_RS19005	Bcr/CflA family drug resistance efflux transporter
AVR78_RS19015	206.378	83.4864	1.3057	8.3317e-67	9.8929e-67	AVR78_RS19015	PTS N-acetylmuramic acid transporter subunits IIBC
AVR78_RS19030	230.964	90.1654	1.357	7.6615e-76	1.1968e-75	AVR78_RS19030	NAD(P)-dependent oxidoreductase
AVR78_RS19035	79.7199	39.6561	1.0074	4.2812e-24	1.0351e-24	AVR78_RS19035	4-oxalomesaconate tautomerase
AVR78_RS19040	79.7199	39.2386	1.0227	3.0456e-24	7.4122e-25	AVR78_RS19040	4-carboxy-4-hydroxy-2-oxoadipate aldolase/oxaloacetate decarboxylase
AVR78_RS19055	189.242	93.0874	1.0236	3.0874e-55	2.4373e-55	AVR78_RS19055	protocatechuate 4%2C5-dioxygenase
AVR78_RS19085	3.72523	0	3.1577	0.0056066	0.00054569	AVR78_RS19085	carbohydrate porin
AVR78_RS19095	145.284	48.8396	1.5728	1.1868e-51	8.1691e-52	AVR78_RS19095	2-aminoethylphosphonate ABC transport system%2C membrane component PhnV
AVR78_RS19100	43.2127	17.5322	1.3015	2.9053e-15	4.8607e-16	AVR78_RS19100	2-aminoethylphosphonate ABC transporter permease subunit
AVR78_RS19120	5.21532	2.08716	1.3212	0.00592	0.00057568	AVR78_RS19120	hypothetical protein
AVR78_RS19125	108.777	52.179	1.0598	5.7948e-33	2.0438e-33	AVR78_RS19125	2-aminoethylphosphonate--pyruvate transaminase
AVR78_RS19130	72.2695	27.5505	1.3913	3.4788e-25	8.8175e-26	AVR78_RS19130	phosphonoacetaldehyde hydrolase
AVR78_RS19155	88.6605	39.6561	1.1607	3.1175e-28	8.9818e-29	AVR78_RS19155	hexose-6-phosphate:phosphate antiporter
AVR78_RS19160	204.143	95.592	1.0946	3.5607e-61	3.5012e-61	AVR78_RS19160	MFS transporter family glucose-6-phosphate receptor UhpC
AVR78_RS19165	151.244	70.1286	1.1088	4.861e-46	2.7418e-46	AVR78_RS19165	signal transduction histidine-protein kinase/phosphatase UhpB
AVR78_RS19220	207.123	91.0002	1.1865	2.9281e-64	3.1384e-64	AVR78_RS19220	DNA-binding transcriptional regulator DsdC
AVR78_RS19230	160.93	63.4497	1.3427	3.7825e-53	2.7137e-53	AVR78_RS19230	D-serine transporter DsdX
AVR78_RS19255	173.596	72.6332	1.257	1.5285e-55	1.222e-55	AVR78_RS19255	6-phospho-alpha-glucosidase
AVR78_RS19260	181.791	81.3993	1.1592	4.7571e-56	3.8735e-56	AVR78_RS19260	PTS alpha-glucoside transporter subunit IICB
AVR78_RS19265	229.474	114.376	1.0045	4.5724e-66	5.2453e-66	AVR78_RS19265	GntR family transcriptional regulator
AVR78_RS19385	13.4108	6.67892	1.0057	3.3079e-05	3.6132e-06	AVR78_RS19385	hypothetical protein
AVR78_RS19610	11.1757	5.00919	1.1577	9.2488e-05	9.9081e-06	rrf	5S ribosomal RNA
AVR78_RS19695	35.0172	13.7753	1.346	7.9525e-13	1.2063e-13	AVR78_RS19695	hypothetical protein
AVR78_RS19755	21.6063	5.84405	1.8864	1.2396e-09	1.6316e-10	AVR78_RS19755	hypothetical protein
AVR78_RS19765	34.2721	14.6101	1.2301	3.8955e-12	5.7373e-13	AVR78_RS19765	DUF1471 domain-containing protein
AVR78_RS19770	279.392	94.3397	1.5664	1.894e-97	4.2786e-97	AVR78_RS19770	phosphofructokinase
AVR78_RS19780	205.633	90.5828	1.1828	1.0119e-63	1.0716e-63	AVR78_RS19780	PTS beta-glucoside transporter subunit IIBC
AVR78_RS19785	143.794	65.5369	1.1336	2.814e-44	1.4989e-44	AVR78_RS19785	ketose-bisphosphate aldolase
AVR78_RS19790	6.70541	2.92203	1.1984	0.0022734	0.00022643	AVR78_RS19790	hypothetical protein
AVR78_RS19800	91.6407	45.5001	1.0101	1.7482e-27	4.9146e-28	AVR78_RS19800	hypothetical protein
AVR78_RS19805	33.5271	16.6973	1.0057	5.2521e-11	7.3216e-12	AVR78_RS19805	AzlD domain-containing protein
AVR78_RS19840	56.6235	19.6193	1.5291	6.6834e-21	1.4154e-21	AVR78_RS19840	L-rhamnose mutarotase
AVR78_RS19855	64.819	25.8808	1.3245	2.7776e-22	6.2206e-23	AVR78_RS19855	ABC transporter permease
AVR78_RS19860	180.301	67.624	1.4148	9.9574e-61	9.6192e-61	AVR78_RS19860	sugar ABC transporter ATP-binding protein
AVR78_RS19865	141.559	47.1698	1.5855	1.4911e-50	9.7743e-51	AVR78_RS19865	rhamnose ABC transporter substrate-binding protein
AVR78_RS19870	69.2893	33.3946	1.053	1.553e-21	3.37e-22	AVR78_RS19870	rhamnulose-1-phosphate aldolase
AVR78_RS19885	37.9973	14.6101	1.3789	6.2799e-14	9.9261e-15	AVR78_RS19885	hypothetical protein
AVR78_RS20000	63.3289	27.1331	1.2228	4.4035e-21	9.4028e-22	AVR78_RS20000	carboxymuconolactone decarboxylase
AVR78_RS20055	22.3514	6.67892	1.7427	1.274e-09	1.6763e-10	AVR78_RS20055	hypothetical protein
AVR78_RS20135	17.1361	2.92203	2.552	8.8482e-09	1.1207e-09	AVR78_RS20135	tRNA-Trp
AVR78_RS20150	165.4	67.624	1.2904	1.2755e-53	9.318e-54	AVR78_RS20150	ATP-dependent protease
AVR78_RS20160	52.1532	23.7936	1.1322	4.3376e-17	7.8665e-18	AVR78_RS20160	IlvGMEDA operon leader peptide
AVR78_RS20220	35.7622	15.0276	1.2508	1.1008e-12	1.6566e-13	AVR78_RS20220	addiction module toxin RelE
AVR78_RS20465	394.874	186.175	1.0847	4.0556e-116	1.191e-115	AVR78_RS20465	5-methyltetrahydropteroyltriglutamate--homocysteine S-methyltransferase
AVR78_RS20550	29.0568	8.34864	1.7993	3.137e-12	4.6373e-13	AVR78_RS20550	hypothetical protein
AVR78_RS20600	17.8811	3.75689	2.2508	9.653e-09	1.2205e-09	rrf	5S ribosomal RNA
AVR78_RS20720	102.816	46.335	1.1499	2.4132e-32	8.2855e-33	AVR78_RS20720	2-iminoacetate synthase ThiH
AVR78_RS20725	34.2721	14.6101	1.2301	3.8955e-12	5.7373e-13	AVR78_RS20725	thiazole synthase
AVR78_RS20740	20.1162	8.34864	1.2687	8.5417e-08	1.0391e-08	AVR78_RS20740	thiamine phosphate synthase
AVR78_RS20785	108.777	40.4909	1.4257	1.8318e-37	7.7365e-38	zraP	zinc resistance-associated protein ZraP
AVR78_RS20815	15.646	7.51378	1.0582	5.7878e-06	6.5442e-07	AVR78_RS20815	hypothetical protein
AVR78_RS20835	18.6261	5.84405	1.6723	4.0146e-08	4.9537e-09	rrf	5S ribosomal RNA
AVR78_RS20920	4.47028	0	2.4207	0.0036229	0.00035687	AVR78_RS20920	IS66 family transposase
AVR78_RS20935	33.5271	16.6973	1.0057	5.2521e-11	7.3216e-12	AVR78_RS20935	hypothetical protein
AVR78_RS20955	34.2721	11.2707	1.6045	1.6151e-13	2.5106e-14	AVR78_RS20955	reactive intermediate/imine deaminase
AVR78_RS20960	8.94055	3.75689	1.2508	0.00037282	3.889e-05	AVR78_RS20960	AzlD domain-containing protein
AVR78_RS20970	108.777	48.8396	1.1552	3.4497e-34	1.2781e-34	AVR78_RS20970	serine dehydratase subunit alpha family protein
AVR78_RS20975	119.952	54.2662	1.1443	2.2545e-37	9.4765e-38	AVR78_RS20975	phosphate-starvation-inducible protein PsiE
AVR78_RS20985	55.8784	25.4634	1.1339	3.2824e-18	6.2594e-19	AVR78_RS20985	L-asparaginase
AVR78_RS20990	167.635	70.546	1.2487	1.5379e-53	1.1161e-53	AVR78_RS20990	maltose ABC transporter permease MalF
AVR78_RS21000	75.2496	28.3854	1.4065	2.7997e-26	7.4564e-27	AVR78_RS21000	chemotaxis protein CheW
AVR78_RS21160	62.5839	27.1331	1.2057	9.9025e-21	2.0812e-21	AVR78_RS21160	potassium:proton antiporter
AVR78_RS21165	422.441	203.289	1.0552	1.3133e-122	4.1324e-122	AVR78_RS21165	outer membrane protein assembly factor BamA
AVR78_RS21180	119.207	48.8396	1.2874	4.2627e-39	1.9064e-39	AVR78_RS21180	inositol monophosphatase
AVR78_RS21185	51.4082	15.8624	1.6964	5.6525e-20	1.1512e-20	AVR78_RS21185	LacI family transcriptional regulator
AVR78_RS21190	37.9973	18.367	1.0488	1.7649e-12	2.6354e-13	AVR78_RS21190	ribonuclease Z
AVR78_RS21200	214.573	68.8763	1.6394	7.9608e-77	1.2706e-76	AVR78_RS21200	ABC transporter substrate-binding protein
AVR78_RS21205	70.0343	22.9588	1.609	4.9285e-26	1.3e-26	AVR78_RS21205	ABC transporter permease
AVR78_RS21210	210.848	94.3397	1.1603	9.6125e-65	1.056e-64	AVR78_RS21210	ABC transporter permease
AVR78_RS21225	257.786	44.6652	2.5289	6.8395e-110	1.8831e-109	AVR78_RS21225	DNA-binding transcriptional regulator SoxS
AVR78_RS21255	30.5469	11.2707	1.4385	1.104e-11	1.593e-12	AVR78_RS21255	murein hydrolase regulator LrgA
AVR78_RS21260	191.477	94.7571	1.0149	1.1475e-55	9.2239e-56	AVR78_RS21260	LrgB family protein
AVR78_RS21280	236.925	110.202	1.1043	5.6555e-71	7.6892e-71	AVR78_RS21280	fimbrial biogenesis outer membrane usher protein
AVR78_RS21285	57.3685	24.6285	1.2199	3.1499e-19	6.2363e-20	AVR78_RS21285	fimbrial morphology protein
AVR78_RS21290	265.236	124.812	1.0875	1.0423e-78	1.7393e-78	AVR78_RS21290	major fimbrial protein SthE
AVR78_RS21300	49.173	17.1147	1.5226	2.5177e-18	4.8241e-19	AVR78_RS21300	DUF485 domain-containing protein
AVR78_RS21305	65.564	19.6193	1.7406	2.6256e-25	6.6972e-26	AVR78_RS21305	methionyl-tRNA formyltransferase
AVR78_RS21315	111.012	33.812	1.7151	2.0309e-41	9.7775e-42	AVR78_RS21315	hypothetical protein
AVR78_RS21360	73.7595	21.7065	1.7647	1.9777e-28	5.7542e-29	AVR78_RS21360	ribose ABC transporter permease
AVR78_RS21365	134.853	52.5965	1.3584	4.7126e-45	2.582e-45	AVR78_RS21365	sugar ABC transporter ATP-binding protein
AVR78_RS21390	61.8388	16.2799	1.9254	5.4952e-25	1.3762e-25	AVR78_RS21390	alpha-D-ribose 1-methylphosphonate 5-triphosphate diphosphatase
AVR78_RS21395	31.2919	11.6881	1.4207	7.1309e-12	1.0402e-12	AVR78_RS21395	phosphonate C-P lyase system protein PhnL
AVR78_RS21400	67.0541	22.1239	1.5997	6.2074e-25	1.5478e-25	AVR78_RS21400	phosphonate C-P lyase system protein PhnK
AVR78_RS21405	37.9973	11.2707	1.7533	2.2623e-15	3.8023e-16	AVR78_RS21405	carbon-phosphorus lyase complex subunit PhnJ
AVR78_RS21410	65.564	25.4634	1.3645	8.2909e-23	1.8924e-23	AVR78_RS21410	carbon-phosphorus lyase complex subunit PhnI
AVR78_RS21420	14.1559	2.50459	2.4988	1.9128e-07	2.2941e-08	AVR78_RS21420	phosphonate C-P lyase system protein PhnG
AVR78_RS21425	26.8217	6.26148	2.0988	4.3309e-12	6.3658e-13	AVR78_RS21425	phosphonate metabolism transcriptional regulator PhnF
AVR78_RS21440	40.9775	15.445	1.4077	4.9625e-15	8.2151e-16	AVR78_RS21440	hypothetical protein
AVR78_RS21455	178.811	68.4589	1.3851	1.1275e-59	1.059e-59	AVR78_RS21455	alpha-glucosidase/alpha-galactosidase
AVR78_RS21485	60.3487	20.0367	1.5907	1.5102e-22	3.4169e-23	AVR78_RS21485	hypothetical protein
AVR78_RS21490	53.6433	17.1147	1.6482	1.5942e-20	3.3173e-21	AVR78_RS21490	hypothetical protein
AVR78_RS21500	70.7794	27.5505	1.3612	1.8104e-24	4.4479e-25	AVR78_RS21500	poly-beta-1%2C6-N-acetyl-D-glucosamine biosynthesis protein PgaD
AVR78_RS21505	137.088	58.8579	1.2198	1.1722e-43	6.1179e-44	AVR78_RS21505	poly-beta-1%2C6 N-acetyl-D-glucosamine synthase
AVR78_RS21515	151.244	54.2662	1.4788	3.0059e-52	2.0951e-52	AVR78_RS21515	poly-beta-1%2C6 N-acetyl-D-glucosamine export porin PgaA
AVR78_RS21520	217.553	78.0598	1.4787	2.3506e-74	3.4982e-74	AVR78_RS21520	LuxR family transcriptional regulator
AVR78_RS21575	31.2919	9.60094	1.7045	8.8651e-13	1.3415e-13	AVR78_RS21575	hypothetical protein
AVR78_RS21625	73.7595	19.2019	1.9416	1.3773e-29	4.193e-30	AVR78_RS21625	hypothetical protein
AVR78_RS21640	26.0766	11.2707	1.2102	1.6192e-09	2.121e-10	AVR78_RS21640	molecular chaperone
AVR78_RS21645	62.5839	20.0367	1.6431	1.2e-23	2.8406e-24	AVR78_RS21645	type 1 fimbrial protein
AVR78_RS21870	171.361	74.3029	1.2055	7.5161e-54	5.5646e-54	AVR78_RS21870	L-ascorbate 6-phosphate lactonase
AVR78_RS21875	178.066	64.2846	1.4699	4.9749e-61	4.8485e-61	AVR78_RS21875	PTS ascorbate transporter subunit IIC
AVR78_RS21880	11.1757	4.17432	1.4207	4.1922e-05	4.5519e-06	AVR78_RS21880	PTS ascorbate transporter subunit IIB
AVR78_RS21890	38.7424	18.367	1.0768	7.935e-13	1.2045e-13	ulaD	3-dehydro-L-gulonate-6-phosphate decarboxylase UlaD
AVR78_RS21895	59.6037	22.5413	1.4028	3.9744e-21	8.5113e-22	AVR78_RS21895	L-xylulose 5-phosphate 3-epimerase
AVR78_RS21900	78.9749	34.2294	1.2062	9.6383e-26	2.5123e-26	araD	L-ribulose-5-phosphate 4-epimerase
AVR78_RS21950	87.1704	27.1331	1.6838	1.2435e-32	4.3236e-33	AVR78_RS21950	iron-sulfur cluster repair protein YtfE
AVR78_RS21955	125.168	60.9451	1.0383	2.3773e-37	9.9831e-38	AVR78_RS21955	EamA/RhaT family transporter
AVR78_RS22000	182.536	80.147	1.1875	7.2367e-57	6.0721e-57	AVR78_RS22000	glycoside hydrolase
AVR78_RS22005	154.225	61.3625	1.3296	8.7026e-51	5.7735e-51	AVR78_RS22005	MFS transporter
AVR78_RS22035	103.561	46.335	1.1603	1.0836e-32	3.7793e-33	AVR78_RS22035	hypothetical protein
AVR78_RS22060	75.2496	28.8028	1.3855	4.1457e-26	1.0981e-26	AVR78_RS22060	ABC transporter permease
AVR78_RS22065	113.992	44.2478	1.3653	1.9426e-38	8.4725e-39	AVR78_RS22065	sugar ABC transporter permease YjfF
AVR78_RS22085	177.321	71.7983	1.3043	1.2474e-57	1.0881e-57	AVR78_RS22085	DUF4432 domain-containing protein
AVR78_RS22110	46.1928	20.8716	1.1461	2.1848e-15	3.6763e-16	AVR78_RS22110	glycine dehydrogenase
AVR78_RS22115	12.6658	6.26148	1.0164	5.2667e-05	5.6905e-06	AVR78_RS22115	hypothetical protein
AVR78_RS22120	9.6856	2.92203	1.7289	6.6351e-05	7.1492e-06	AVR78_RS22120	hypothetical protein
AVR78_RS22125	56.6235	20.0367	1.4988	1.0054e-20	2.1111e-21	AVR78_RS22125	membrane protein
AVR78_RS22130	81.21	35.4817	1.1946	2.5696e-26	6.856e-27	AVR78_RS22130	hypothetical protein
AVR78_RS22140	199.672	65.1194	1.6165	3.5781e-71	4.8951e-71	AVR78_RS22140	SelA-like pyridoxal phosphate-dependent enzyme
AVR78_RS22145	95.3659	37.9863	1.328	4.777e-32	1.62e-32	AVR78_RS22145	4-hydroxy-2-ketovalerate aldolase
AVR78_RS22150	82.7001	40.4909	1.0303	3.6457e-25	9.2244e-26	AVR78_RS22150	lactonase family protein
AVR78_RS22155	182.536	80.5644	1.18	1.0397e-56	8.6577e-57	AVR78_RS22155	transcriptional regulator
AVR78_RS22225	11.1757	3.75689	1.5728	2.7468e-05	3.0122e-06	AVR78_RS22225	PyrBI operon leader peptide
AVR78_RS22230	181.791	75.5552	1.2667	2.8222e-58	2.5424e-58	AVR78_RS22230	YhcH/YjgK/YiaL family protein
AVR78_RS22235	156.46	58.8579	1.4105	7.2702e-53	5.1572e-53	AVR78_RS22235	ornithine carbamoyltransferase
AVR78_RS22290	83.4451	35.8992	1.2169	3.2904e-27	9.1507e-28	AVR78_RS22290	hypothetical protein
AVR78_RS22340	149.009	61.78	1.2702	3.7842e-48	2.2804e-48	AVR78_RS22340	sugar phosphate isomerase/epimerase
AVR78_RS22350	151.989	66.7892	1.1863	1.2523e-47	7.3851e-48	AVR78_RS22350	ABC transporter substrate-binding protein
AVR78_RS22355	46.1928	15.8624	1.5421	2.1157e-17	3.898e-18	AVR78_RS22355	ABC transporter ATP-binding protein
AVR78_RS22360	51.4082	22.5413	1.1894	3.2741e-17	5.9796e-18	AVR78_RS22360	phosphodiesterase
AVR78_RS22365	44.7028	14.1927	1.6552	2.1457e-17	3.9483e-18	AVR78_RS22365	carbohydrate ABC transporter permease
AVR78_RS22370	58.1136	20.8716	1.4773	4.2505e-21	9.0849e-22	AVR78_RS22370	sugar ABC transporter permease
AVR78_RS22380	113.247	43.413	1.3833	2.0311e-38	8.841e-39	AVR78_RS22380	SulP family inorganic anion transporter
AVR78_RS22385	43.2127	17.5322	1.3015	2.9053e-15	4.8607e-16	AVR78_RS22385	carbonic anhydrase
AVR78_RS22390	57.3685	14.1927	2.0151	9.944e-24	2.3627e-24	AVR78_RS22390	hypothetical protein
AVR78_RS22395	162.42	50.9267	1.6732	3.9424e-59	3.6332e-59	AVR78_RS22395	tRNA-Leu
AVR78_RS22405	297.273	117.716	1.3365	2.0727e-96	4.5652e-96	AVR78_RS22405	integrase
AVR78_RS22445	33.5271	13.3578	1.3276	2.8306e-12	4.1941e-13	AVR78_RS22445	hypothetical protein
AVR78_RS22455	198.927	69.7112	1.5128	7.5927e-69	9.6112e-69	AVR78_RS22455	HNH endonuclease
AVR78_RS22460	180.301	87.6608	1.0404	4.4596e-53	3.1892e-53	AVR78_RS22460	glycoside hydrolase family 43 protein
AVR78_RS22465	207.868	80.147	1.3749	7.5896e-69	9.6112e-69	AVR78_RS22465	MFS transporter
AVR78_RS22470	200.417	66.3717	1.5944	5.3931e-71	7.3552e-71	AVR78_RS22470	xylose isomerase
AVR78_RS22480	128.148	57.1882	1.164	4.2071e-40	1.9225e-40	AVR78_RS22480	DUF1722 domain-containing protein
AVR78_RS22485	50.6631	17.5322	1.5309	7.0762e-19	1.3829e-19	AVR78_RS22485	DUF3833 domain-containing protein
AVR78_RS22490	8.19551	3.75689	1.1253	0.00087909	8.9912e-05	AVR78_RS22490	hypothetical protein
AVR78_RS22525	57.3685	18.7845	1.6107	1.2561e-21	2.7351e-22	AVR78_RS22525	hypothetical protein
AVR78_RS22545	384.444	123.977	1.6327	7.0759e-136	2.4543e-135	AVR78_RS22545	CusA/CzcA family heavy metal efflux RND transporter
AVR78_RS22550	105.797	30.4726	1.7957	2.4114e-40	1.1193e-40	AVR78_RS22550	efflux RND transporter periplasmic adaptor subunit
AVR78_RS22555	8.94055	2.50459	1.8358	0.00010258	1.0965e-05	AVR78_RS22555	periplasmic copper-binding protein
AVR78_RS22560	79.7199	30.89	1.3678	2.0739e-27	5.8226e-28	AVR78_RS22560	copper/silver efflux system outer membrane protein CusC
AVR78_RS22600	16.391	2.50459	2.7103	1.3203e-08	1.6608e-09	rrf	5S ribosomal RNA
AVR78_RS22640	32.037	9.18351	1.8026	2.4197e-13	3.7348e-14	AVR78_RS22640	QacE family quaternary ammonium compound efflux SMR transporter
AVR78_RS22645	46.1928	22.5413	1.0351	8.9802e-15	1.4635e-15	AVR78_RS22645	hypothetical protein
AVR78_RS22650	26.8217	11.2707	1.2508	7.1051e-10	9.4502e-11	AVR78_RS22650	phosphate propanoyltransferase
AVR78_RS22655	14.9009	5.42662	1.4573	1.9542e-06	2.2565e-07	AVR78_RS22655	BMC domain-containing protein
AVR78_RS22660	66.3091	30.0551	1.1416	2.242e-21	4.8436e-22	AVR78_RS22660	choline TMA-lyase-activating enzyme
AVR78_RS22665	225.749	85.5736	1.3995	3.3353e-75	5.0663e-75	AVR78_RS22665	choline trimethylamine-lyase
AVR78_RS22715	68.5442	31.3074	1.1305	5.9296e-22	1.3093e-22	AVR78_RS22715	flavodoxin family protein
AVR78_RS22750	72.2695	26.7157	1.4357	1.5791e-25	4.0656e-26	AVR78_RS22750	HlyD family secretion protein
AVR78_RS22755	212.338	65.1194	1.7052	2.2017e-77	3.5526e-77	AVR78_RS22755	DUF2955 domain-containing protein
AVR78_RS22790	38.7424	15.8624	1.2883	8.7824e-14	1.3773e-14	AVR78_RS22790	LysE family translocator
AVR78_RS22800	197.437	72.6332	1.4427	6.5786e-67	7.8324e-67	AVR78_RS22800	ISNCY family transposase
AVR78_RS22825	2.98018	0	1.8358	0.024919	0.002339	AVR78_RS22825	DUF466 domain-containing protein
AVR78_RS22830	201.162	78.0598	1.3657	1.7471e-66	2.0468e-66	AVR78_RS22830	carbon starvation protein A
AVR78_RS22840	118.462	57.1882	1.0506	1.2867e-35	5.0338e-36	AVR78_RS22840	4-hydroxyphenylacetate 3-monooxygenase%2C oxygenase component
AVR78_RS22900	169.87	56.3534	1.5919	2.0651e-60	1.982e-60	AVR78_RS22900	pyridine nucleotide-disulfide oxidoreductase
AVR78_RS22910	46.9379	15.0276	1.6431	3.9339e-18	7.4824e-19	AVR78_RS22910	FAD-binding oxidoreductase
AVR78_RS22915	45.4478	15.8624	1.5186	4.9059e-17	8.8606e-18	AVR78_RS22915	4-hydroxyproline epimerase
AVR78_RS22920	142.304	47.5873	1.5803	9.7647e-51	6.4587e-51	AVR78_RS22920	AraC family transcriptional regulator
AVR78_RS22925	96.1109	39.6561	1.2772	9.6429e-32	3.2352e-32	AVR78_RS22925	dihydrodipicolinate synthase family protein
AVR78_RS22930	128.148	36.734	1.8026	1.4089e-48	8.6202e-49	AVR78_RS22930	aldehyde dehydrogenase (NADP(+))
AVR78_RS22935	199.672	84.3213	1.2437	2.5936e-63	2.7203e-63	AVR78_RS22935	APC family permease
AVR78_RS22945	178.066	60.1102	1.5667	8.6011e-63	8.8942e-63	AVR78_RS22945	amino acid deaminase
AVR78_RS22955	263.001	77.225	1.7679	6.233e-97	1.3867e-96	AVR78_RS22955	D-aminoacylase
AVR78_RS22960	101.326	34.2294	1.5657	1.7604e-36	7.1275e-37	AVR78_RS22960	RidA family protein
AVR78_RS23000	63.3289	16.6973	1.9233	1.5453e-25	3.9855e-26	AVR78_RS23000	PTS mannose transporter subunit IIA
AVR78_RS23005	33.5271	14.6101	1.1984	8.8246e-12	1.2813e-12	AVR78_RS23005	PTS mannose/fructose/sorbose transporter subunit IIB
AVR78_RS23010	66.3091	29.6377	1.1618	1.5636e-21	3.3914e-22	AVR78_RS23010	PTS mannose/fructose/sorbose/N-acetylgalactosamine transporter subunit IIC
AVR78_RS23015	102.816	35.0643	1.552	7.5219e-37	3.091e-37	AVR78_RS23015	PTS mannose transporter subunit IID
AVR78_RS23020	121.442	41.7432	1.5407	4.5019e-43	2.2927e-43	AVR78_RS23020	SIS domain-containing protein
AVR78_RS23025	184.771	74.3029	1.3143	3.5369e-60	3.3724e-60	AVR78_RS23025	SIS domain-containing protein
AVR78_RS23065	16.391	7.51378	1.1253	2.5442e-06	2.9217e-07	AVR78_RS23065	hypothetical protein
AVR78_RS23115	151.989	61.78	1.2988	1.4682e-49	9.2922e-50	AVR78_RS23115	DUF1435 domain-containing protein
AVR78_RS23215	14.9009	5.00919	1.5728	1.2838e-06	1.4926e-07	AVR78_RS23215	phosphoserine phosphatase
AVR78_RS23240	30.5469	7.93121	1.9454	3.5346e-13	5.4272e-14	AVR78_RS23240	methionine aminopeptidase
AVR78_RS23285	222.024	80.9819	1.455	2.6861e-75	4.1228e-75	AVR78_RS23285	cell envelope integrity protein CreD
AVR78_RS23295	78.2298	27.1331	1.5277	3.0151e-28	8.7037e-29	AVR78_RS23295	hypothetical protein
AVR78_RS23310	28.3117	11.2707	1.3288	1.3548e-10	1.8551e-11	AVR78_RS23310	thr operon leader peptide
AVR78_RS23440	223.514	111.454	1.0039	2.2165e-64	2.3931e-64	AVR78_RS23440	hypothetical protein
AVR78_RS23445	105.051	42.1607	1.3171	5.2725e-35	2.0075e-35	dpiA	response regulator
AVR78_RS23450	197.437	79.3121	1.3158	3.2757e-64	3.4939e-64	AVR78_RS23450	sensor histidine kinase
AVR78_RS23455	213.083	83.069	1.359	3.6793e-70	4.8673e-70	AVR78_RS23455	sodium ion-translocating decarboxylase subunit beta
AVR78_RS23460	76.7397	32.9771	1.2185	3.6122e-25	9.1451e-26	AVR78_RS23460	oxaloacetate decarboxylase subunit alpha
AVR78_RS23465	5.96037	2.50459	1.2508	0.0036656	0.00036076	AVR78_RS23465	oxaloacetate decarboxylase subunit gamma
AVR78_RS23470	99.0911	33.3946	1.5691	9.5137e-36	3.7385e-36	AVR78_RS23470	citrate/sodium symporter CitN
AVR78_RS23475	76.7397	37.9863	1.0145	2.5448e-23	5.9597e-24	AVR78_RS23475	[citrate (pro-3S)-lyase] ligase
AVR78_RS23480	3.72523	1.2523	1.5728	0.015473	0.0014715	AVR78_RS23480	citrate lyase acyl carrier protein
AVR78_RS23485	64.819	25.8808	1.3245	2.7776e-22	6.2206e-23	AVR78_RS23485	citrate (pro-3S)-lyase subunit beta
AVR78_RS23490	141.559	61.78	1.1962	1.2146e-44	6.517e-45	AVR78_RS23490	citrate lyase subunit alpha
AVR78_RS23495	149.754	60.9451	1.297	7.9151e-49	4.8971e-49	AVR78_RS23495	triphosphoribosyl-dephospho-CoA synthase CitG
AVR78_RS23590	279.392	115.211	1.278	6.353e-89	1.2221e-88	AVR78_RS23590	citrate/acetate antiporter
AVR78_RS23620	70.0343	25.0459	1.4835	3.853e-25	9.7433e-26	AVR78_RS23620	L-ribulose-5-phosphate 4-epimerase
AVR78_RS23625	82.7001	27.1331	1.6078	1.9647e-30	6.213e-31	AVR78_RS23625	L-arabinose isomerase
AVR78_RS23630	118.462	48.0047	1.3032	4.5173e-39	2.0162e-39	AVR78_RS23630	ribulokinase
AVR78_RS23695	85.6803	42.1607	1.0231	6.1478e-26	1.613e-26	AVR78_RS23695	MFS transporter
AVR78_RS23705	202.652	59.2754	1.7735	3.1596e-75	4.8161e-75	AVR78_RS23705	2%2C4-dienoyl-CoA reductase
AVR78_RS23730	23.0964	6.67892	1.79	5.3582e-10	7.1592e-11	AVR78_RS23730	leucine operon leader peptide
AVR78_RS23745	67.0541	32.1423	1.0609	5.9062e-21	1.2533e-21	AVR78_RS23745	hypothetical protein
AVR78_RS23765	43.9577	10.8532	2.018	1.4553e-18	2.8117e-19	AVR78_RS23765	hypothetical protein
AVR78_RS23890	134.853	48.8396	1.4653	1.3717e-46	7.8677e-47	AVR78_RS23890	type IV pilin biogenesis protein
AVR78_RS23895	89.4055	30.89	1.5332	4.2824e-32	1.4556e-32	AVR78_RS23895	type II secretion system protein GspE
AVR78_RS23925	134.108	43.8304	1.6134	2.3437e-48	1.4221e-48	AVR78_RS23925	MFS transporter
AVR78_RS23960	55.8784	25.0459	1.1577	2.2895e-18	4.3945e-19	AVR78_RS23960	hypothetical protein
AVR78_RS23965	86.4253	42.1607	1.0356	2.7979e-26	7.4563e-27	AVR78_RS23965	DUF2950 domain-containing protein
AVR78_RS24000	156.46	71.3809	1.1322	5.38e-48	3.2288e-48	AVR78_RS24000	FKBP-type peptidyl-prolyl cis-trans isomerase
AVR78_RS24110	114.737	40.0735	1.5176	1.6035e-40	7.4747e-41	AVR78_RS24110	prepilin peptidase
AVR78_RS24115	24.5865	12.1055	1.0222	1.6938e-08	2.1173e-09	AVR78_RS24115	type II secretion system protein N
AVR78_RS24120	37.2523	3.75689	3.3097	1.2915e-18	2.5018e-19	AVR78_RS24120	type II secretion system protein M
AVR78_RS24125	80.465	36.3166	1.1477	1.185e-25	3.0798e-26	AVR78_RS24125	type II secretion system protein GspL
AVR78_RS24130	37.9973	18.7845	1.0164	2.4955e-12	3.7089e-13	AVR78_RS24130	general secretion pathway protein K
AVR78_RS24135	19.3712	5.42662	1.8358	1.0797e-08	1.3617e-09	AVR78_RS24135	type II secretion system protein GspJ
AVR78_RS24140	18.6261	2.92203	2.6723	1.5003e-09	1.9687e-10	AVR78_RS24140	type II secretion system protein GspI
AVR78_RS24145	18.6261	8.76608	1.0873	6.4631e-07	7.58e-08	AVR78_RS24145	type II secretion system protein GspH
AVR78_RS24150	36.5073	7.93121	2.2026	3.3156e-16	5.7821e-17	AVR78_RS24150	type II secretion system protein GspG
AVR78_RS24155	38.7424	15.8624	1.2883	8.7824e-14	1.3773e-14	AVR78_RS24155	type II secretion system protein GspF
AVR78_RS24160	73.7595	19.2019	1.9416	1.3773e-29	4.193e-30	AVR78_RS24160	type II secretion system protein GspE
AVR78_RS24165	134.853	59.6928	1.1758	2.7119e-42	1.356e-42	AVR78_RS24165	type II secretion system protein GspD
AVR78_RS24170	81.9551	28.8028	1.5086	2.3625e-29	7.1088e-30	AVR78_RS24170	type II secretion system protein GspC
AVR78_RS24180	254.806	124.812	1.0296	6.2963e-74	9.2763e-74	AVR78_RS24180	DUF3372 domain-containing protein
AVR78_RS24185	67.0541	23.3762	1.5203	2.144e-24	5.2499e-25	AVR78_RS24185	general secretion pathway protein GspB
AVR78_RS24485	5.96037	1.66973	1.8358	0.001516	0.00015251	AVR78_RS24485	tRNA-Asp
AVR78_RS24540	57.3685	23.3762	1.2952	1.0215e-19	2.0529e-20	AVR78_RS24540	tRNA-Asp
AVR78_RS24550	143.049	67.624	1.0809	3.6197e-43	1.8519e-43	AVR78_RS24550	cysteine/O-acetylserine transporter
AVR78_RS24585	40.2325	15.0276	1.4207	7.6728e-15	1.2551e-15	AVR78_RS24585	hypothetical protein
AVR78_RS24625	58.8586	24.6285	1.2569	6.1894e-20	1.2594e-20	AVR78_RS24625	glycerophosphoryl diester phosphodiesterase
AVR78_RS24665	93.1307	38.8212	1.2624	1.1766e-30	3.7667e-31	AVR78_RS24665	beta-galactosidase
AVR78_RS24670	40.2325	12.1055	1.7327	4.1498e-16	7.2084e-17	AVR78_RS24670	hypothetical protein
AVR78_RS24695	105.797	47.1698	1.1654	2.0127e-33	7.2557e-34	AVR78_RS24695	hypothetical protein
AVR78_RS24750	28.3117	10.4358	1.4399	6.1317e-11	8.5261e-12	AVR78_RS24750	hypothetical protein
AVR78_RS24800	29.8018	14.1927	1.0703	3.5361e-10	4.7622e-11	AVR78_RS24800	hypothetical protein
AVR78_RS24810	169.125	53.8488	1.6511	3.8912e-61	3.8167e-61	AVR78_RS24810	dihydrolipoyl dehydrogenase
AVR78_RS24815	119.952	52.5965	1.1894	5.3258e-38	2.2888e-38	AVR78_RS24815	dihydrolipoamide acetyltransferase acetoin dehydrogenase complex
AVR78_RS24825	218.298	80.5644	1.4381	1.1215e-73	1.6305e-73	AVR78_RS24825	acetoin:2%2C6-dichlorophenolindophenol oxidoreductase subunit alpha
AVR78_RS24855	604.977	292.62	1.0479	3.3173e-174	1.5222e-173	AVR78_RS24855	fimbrial protein
AVR78_RS24900	31.2919	14.1927	1.1406	7.0273e-11	9.75e-12	AVR78_RS24900	2OG-Fe(II) oxygenase
AVR78_RS24905	18.6261	9.18351	1.0202	9.2252e-07	1.0762e-07	AVR78_RS24905	tRNA-Thr
AVR78_RS24935	46.1928	20.0367	1.205	1.0523e-15	1.7996e-16	AVR78_RS24935	hypothetical protein
AVR78_RS24940	91.6407	30.89	1.5688	3.4765e-33	1.239e-33	AVR78_RS24940	EamA/RhaT family transporter
AVR78_RS24945	166.145	65.1194	1.3513	5.7408e-55	4.4523e-55	AVR78_RS24945	HAD-IB family hydrolase
AVR78_RS24950	24.5865	5.42662	2.1797	2.3362e-11	3.3209e-12	AVR78_RS24950	hypothetical protein
AVR78_RS24960	66.3091	22.9588	1.5302	3.2896e-24	7.9973e-25	AVR78_RS24960	phosphonate ABC transporter%2C permease protein PhnE
AVR78_RS24965	41.7226	10.8532	1.9427	1.9532e-17	3.6046e-18	AVR78_RS24965	phosphonate ABC transporter%2C permease protein PhnE
AVR78_RS24970	75.2496	31.3074	1.2652	4.1328e-25	1.0415e-25	AVR78_RS24970	phosphonate ABC transporter substrate-binding protein
AVR78_RS24975	56.6235	15.0276	1.9138	5.8537e-23	1.3479e-23	AVR78_RS24975	phosphonate ABC transporter ATP-binding protein
AVR78_RS24990	30.5469	10.0184	1.6084	3.1984e-12	4.7264e-13	AVR78_RS24990	hypothetical protein
AVR78_RS24995	316.645	111.037	1.5118	1.9407e-108	5.2129e-108	AVR78_RS24995	fimbrial biogenesis outer membrane usher protein
AVR78_RS25000	126.658	54.2662	1.2228	1.6399e-40	7.6362e-41	AVR78_RS25000	hypothetical protein
AVR78_RS25005	121.442	35.0643	1.7922	5.1656e-46	2.9099e-46	AVR78_RS25005	hypothetical protein
AVR78_RS25010	43.2127	17.9496	1.2675	4.2502e-15	7.0571e-16	AVR78_RS25010	amino acid ABC transporter permease
AVR78_RS25020	55.1334	20.8716	1.4014	1.1849e-19	2.3758e-20	AVR78_RS25020	amino acid ABC transporter ATP-binding protein
AVR78_RS25025	85.6803	30.4726	1.4915	1.8491e-30	5.8516e-31	AVR78_RS25025	cysteine ABC transporter substrate-binding protein
AVR78_RS25035	107.287	43.8304	1.2915	2.0829e-35	8.0698e-36	AVR78_RS25035	ABC transporter ATP-binding protein
AVR78_RS25040	51.4082	14.1927	1.8568	9.8002e-21	2.0607e-21	livG	ABC transporter ATP-binding protein
AVR78_RS25045	62.5839	18.367	1.7687	2.1499e-24	5.2598e-25	AVR78_RS25045	branched-chain amino acid ABC transporter permease
AVR78_RS25055	98.3461	44.6652	1.1387	6.9867e-31	2.2581e-31	AVR78_RS25055	branched-chain amino acid ABC transporter substrate-binding protein
AVR78_RS25065	67.0541	26.7157	1.3276	5.1014e-23	1.1772e-23	AVR78_RS25065	ethanolamine ammonia-lyase subunit EutC
AVR78_RS25075	157.205	68.4589	1.1993	1.9442e-49	1.2252e-49	AVR78_RS25075	ethanolamine permease
AVR78_RS25085	219.044	96.4268	1.1837	8.8135e-68	1.0815e-67	AVR78_RS25085	amino acid permease
AVR78_RS25095	77.4848	35.8992	1.11	2.0308e-24	4.9782e-25	AVR78_RS25095	taurine ABC transporter substrate-binding protein
AVR78_RS25100	129.638	37.5689	1.7869	6.1677e-49	3.8267e-49	tauB	taurine ABC transporter ATP-binding protein
AVR78_RS25105	38.7424	19.2019	1.0127	1.5915e-12	2.3822e-13	AVR78_RS25105	taurine transporter subunit
AVR78_RS25110	87.9154	32.9771	1.4146	1.6834e-30	5.3504e-31	AVR78_RS25110	taurine dioxygenase
AVR78_RS25115	230.219	92.67	1.3128	1.7177e-74	2.5825e-74	AVR78_RS25115	hypothetical protein
AVR78_RS25265	222.769	104.358	1.094	1.4216e-66	1.6789e-66	AVR78_RS25265	maltodextrin glucosidase
AVR78_RS25275	69.2893	29.2203	1.2457	4.2633e-23	9.8637e-24	AVR78_RS25275	hydrolase
AVR78_RS25280	37.9973	15.8624	1.2603	1.9976e-13	3.0964e-14	AVR78_RS25280	antibiotic biosynthesis monooxygenase
AVR78_RS25285	275.667	87.2433	1.6598	1.0508e-98	2.4364e-98	AVR78_RS25285	amidohydrolase
AVR78_RS25295	170.616	72.2158	1.2404	2.6749e-54	2.0281e-54	AVR78_RS25295	PfkB domain-containing protein
AVR78_RS25360	53.6433	23.7936	1.1728	8.6613e-18	1.6188e-18	AVR78_RS25360	VOC family protein
AVR78_RS25365	108.032	40.4909	1.4158	4.1841e-37	1.7355e-37	AVR78_RS25365	YafY family transcriptional regulator
AVR78_RS25465	90.1506	30.89	1.5452	1.8558e-32	6.4066e-33	AVR78_RS25465	MFS transporter
AVR78_RS25470	23.8415	10.4358	1.1919	9.0368e-09	1.1439e-09	AVR78_RS25470	sugar phosphate isomerase/epimerase
AVR78_RS25475	151.244	47.1698	1.6809	2.6813e-55	2.1206e-55	AVR78_RS25475	fumarate reductase/succinate dehydrogenase flavoprotein domain-containing protein
AVR78_RS25485	127.403	46.335	1.4592	4.9502e-44	2.621e-44	AVR78_RS25485	FAD-binding protein
AVR78_RS25600	291.313	64.2846	2.18	3.9618e-117	1.1872e-116	AVR78_RS25600	HMP-PP phosphatase
AVR78_RS25630	184.026	88.4956	1.0562	1.7411e-54	1.3386e-54	AVR78_RS25630	ammonium transporter
AVR78_RS25655	84.1902	41.3258	1.0266	1.4971e-25	3.8685e-26	ffs	signal recognition particle sRNA small type
AVR78_RS25675	127.403	47.5873	1.4207	1.6276e-43	8.4548e-44	AVR78_RS25675	membrane protein
AVR78_RS25680	131.128	32.9771	1.9914	8.2813e-52	5.7269e-52	AVR78_RS25680	nickel/cobalt efflux protein RcnA
AVR78_RS25710	161.675	70.9635	1.1879	1.3954e-50	9.1748e-51	AVR78_RS25710	sugar ABC transporter permease
AVR78_RS25720	159.44	58.4405	1.448	1.8051e-54	1.3829e-54	AVR78_RS25720	glycosyl hydrolase family 53
AVR78_RS25725	213.828	98.9314	1.112	1.9903e-64	2.1542e-64	AVR78_RS25725	beta-galactosidase
AVR78_RS25730	61.0938	19.6193	1.6388	4.2663e-23	9.8653e-24	AVR78_RS25730	PTS IIB component
AVR78_RS25755	87.9154	32.5597	1.433	1.1334e-30	3.631e-31	AVR78_RS25755	N-acetyltransferase
AVR78_RS25760	396.364	141.51	1.4859	3.413e-134	1.1655e-133	AVR78_RS25760	PLP-dependent aminotransferase family protein
AVR78_RS25815	2.98018	1.2523	1.2508	0.039921	0.003707	AVR78_RS25815	DUF2496 domain-containing protein
AVR78_RS25985	68.5442	19.2019	1.8358	5.577e-27	1.5383e-27	AVR78_RS25985	MarR family transcriptional regulator
AVR78_RS25990	25.3316	8.76608	1.5309	3.5054e-10	4.7236e-11	AVR78_RS25990	hypothetical protein
AVR78_RS26010	26.8217	12.9404	1.0515	3.0635e-09	3.9645e-10	AVR78_RS26010	ribosome-associated protein
AVR78_RS26020	58.1136	19.2019	1.5976	8.2129e-22	1.7964e-22	AVR78_RS26020	hypothetical protein
AVR78_RS26045	57.3685	27.968	1.0365	5.4949e-18	1.0384e-18	AVR78_RS26045	hypothetical protein
AVR78_RS26070	5.21532	1.2523	2.0582	0.0023543	0.00023395	AVR78_RS26070	hypothetical protein
AVR78_RS26075	5.21532	1.66973	1.6431	0.0038094	0.00037432	AVR78_RS26075	hypothetical protein
AVR78_RS26085	359.857	153.198	1.232	3.9939e-112	1.1278e-111	AVR78_RS26085	DUF927 domain-containing protein
AVR78_RS26095	55.8784	17.9496	1.6383	2.9325e-21	6.3138e-22	AVR78_RS26095	single-stranded DNA-binding protein
AVR78_RS26100	166.145	54.2662	1.6143	1.7039e-59	1.5835e-59	AVR78_RS26100	hypothetical protein
AVR78_RS26105	7.45046	2.92203	1.3504	0.00094635	9.659e-05	AVR78_RS26105	hypothetical protein
AVR78_RS26110	96.856	35.0643	1.4658	5.9143e-34	2.1747e-34	AVR78_RS26110	PerC family transcriptional regulator
AVR78_RS26115	241.395	82.6516	1.5463	5.7428e-84	1.0411e-83	AVR78_RS26115	hypothetical protein
AVR78_RS26235	166.89	75.5552	1.1433	2.7098e-51	1.8287e-51	AVR78_RS26235	lysine decarboxylase CadA
AVR78_RS26240	96.1109	46.7524	1.0397	4.3556e-29	1.2982e-29	AVR78_RS26240	MFS transporter
AVR78_RS26265	207.868	64.2846	1.6931	1.4804e-75	2.2882e-75	AVR78_RS26265	gfo/Idh/MocA family oxidoreductase
AVR78_RS26270	143.049	61.3625	1.2211	1.6837e-45	9.3413e-46	AVR78_RS26270	gfo/Idh/MocA family oxidoreductase
AVR78_RS26280	166.145	75.1378	1.1448	4.2092e-51	2.8266e-51	AVR78_RS26280	LacI family transcriptional regulator
AVR78_RS26285	198.927	76.3901	1.3808	4.3361e-66	4.9873e-66	AVR78_RS26285	LacI family transcriptional regulator
AVR78_RS26290	201.907	88.9131	1.1832	1.305e-62	1.3369e-62	AVR78_RS26290	sugar ABC transporter ATP-binding protein
AVR78_RS26305	53.6433	21.289	1.3333	9.1368e-19	1.7801e-19	AVR78_RS26305	hypothetical protein
AVR78_RS26345	19.3712	5.84405	1.7289	1.6875e-08	2.1107e-09	AVR78_RS26345	DUF3302 domain-containing protein
AVR78_RS26355	86.4253	29.6377	1.544	3.5529e-31	1.1628e-31	AVR78_RS26355	iron ABC transporter ATP-binding protein
AVR78_RS26360	55.8784	25.0459	1.1577	2.2895e-18	4.3945e-19	AVR78_RS26360	iron ABC transporter permease
AVR78_RS26370	8.94055	2.92203	1.6134	0.00016146	1.7089e-05	AVR78_RS26370	ABC transporter
AVR78_RS26395	166.89	74.7204	1.1593	1.3243e-51	9.0866e-52	AVR78_RS26395	amidohydrolase
AVR78_RS26410	18.6261	5.42662	1.7792	2.5825e-08	3.2155e-09	AVR78_RS26410	hypothetical protein
AVR78_RS26425	58.1136	27.1331	1.0988	1.2342e-18	2.393e-19	AVR78_RS26425	NAD(P)-dependent oxidoreductase
AVR78_RS26430	150.499	67.2066	1.1631	8.9226e-47	5.1447e-47	AVR78_RS26430	arylsulfatase
AVR78_RS26435	90.1506	40.9084	1.1399	1.8453e-28	5.3832e-29	AVR78_RS26435	anaerobic sulfatase maturase
AVR78_RS26445	128.893	46.335	1.476	9.4298e-45	5.0782e-45	AVR78_RS26445	MFS transporter
AVR78_RS26450	179.556	80.9819	1.1488	3.6457e-55	2.8627e-55	AVR78_RS26450	class II histone deacetylase
AVR78_RS26465	78.9749	29.2203	1.4344	9.8367e-28	2.7866e-28	AVR78_RS26465	hypothetical protein
AVR78_RS26475	172.851	84.3213	1.0356	7.4037e-51	4.9266e-51	AVR78_RS26475	FAD-binding oxidoreductase
AVR78_RS26485	110.267	43.413	1.3448	5.4187e-37	2.2329e-37	AVR78_RS26485	periplasmic protein
AVR78_RS26500	111.757	48.4221	1.2066	9.6606e-36	3.7895e-36	AVR78_RS26500	MFS transporter
AVR78_RS26505	64.819	23.3762	1.4714	2.6256e-23	6.1457e-24	AVR78_RS26505	sugar phosphate isomerase/epimerase
AVR78_RS26510	184.026	68.0415	1.4354	2.3944e-62	2.4191e-62	AVR78_RS26510	gfo/Idh/MocA family oxidoreductase
AVR78_RS26530	87.1704	43.413	1.0057	3.5466e-26	9.4174e-27	AVR78_RS26530	fimbrial protein
AVR78_RS26535	134.108	50.5093	1.4088	1.5294e-45	8.4958e-46	AVR78_RS26535	hypothetical protein
AVR78_RS26540	246.61	93.5048	1.3991	5.7034e-82	1.0131e-81	AVR78_RS26540	hypothetical protein
AVR78_RS26550	11.1757	2.08716	2.4207	4.2259e-06	4.8078e-07	AVR78_RS26550	fimbrillin MatB
AVR78_RS26555	57.3685	22.1239	1.3747	3.2124e-20	6.6188e-21	AVR78_RS26555	RmbA
AVR78_RS26580	88.6605	31.7248	1.4827	2.2209e-31	7.3339e-32	AVR78_RS26580	MFS transporter
AVR78_RS26600	135.598	61.3625	1.1439	5.134e-42	2.5411e-42	AVR78_RS26600	phosphosugar isomerase
AVR78_RS26605	67.7992	22.5413	1.5887	4.0594e-25	1.0242e-25	AVR78_RS26605	SIS domain-containing protein
AVR78_RS26610	36.5073	17.9496	1.0242	6.1372e-12	8.9728e-13	AVR78_RS26610	PTS mannose transporter subunit IID
AVR78_RS26615	46.1928	20.8716	1.1461	2.1848e-15	3.6763e-16	AVR78_RS26615	PTS mannose/fructose/sorbose/N-acetylgalactosamine transporter subunit IIC
AVR78_RS26620	19.3712	8.76608	1.1439	2.8479e-07	3.3925e-08	AVR78_RS26620	PTS mannose transporter subunit IIB
AVR78_RS26625	31.2919	14.1927	1.1406	7.0273e-11	9.75e-12	AVR78_RS26625	PTS mannose transporter subunit IIA
AVR78_RS26660	28.3117	10.0184	1.4988	4.0807e-11	5.7157e-12	AVR78_RS26660	hypothetical protein
AVR78_RS26695	79.7199	38.8212	1.0381	2.1619e-24	5.2848e-25	AVR78_RS26695	ABC transporter permease
AVR78_RS26700	70.7794	21.289	1.7332	3.8518e-27	1.0678e-27	AVR78_RS26700	ABC transporter permease
AVR78_RS26705	87.1704	30.0551	1.5362	2.3194e-31	7.6533e-32	AVR78_RS26705	ABC transporter ATP-binding protein
AVR78_RS26710	71.5244	20.4542	1.806	6.8669e-28	1.9592e-28	dppD	ABC transporter ATP-binding protein
AVR78_RS26715	195.202	67.624	1.5294	6.3807e-68	7.8733e-68	AVR78_RS26715	Zn-dependent hydrolase
AVR78_RS26720	163.91	60.9451	1.4273	1.3696e-55	1.097e-55	AVR78_RS26720	EamA/RhaT family transporter
AVR78_RS26730	172.106	48.0047	1.842	3.1337e-65	3.4947e-65	AVR78_RS26730	PLP-dependent aminotransferase family protein
AVR78_RS26735	102.071	35.8992	1.5076	3.9222e-36	1.5664e-36	AVR78_RS26735	ABC transporter substrate-binding protein
AVR78_RS26740	69.2893	26.2982	1.3977	2.9208e-24	7.1164e-25	AVR78_RS26740	amino acid ABC transporter permease
AVR78_RS26745	96.1109	34.2294	1.4895	6.0761e-34	2.2305e-34	AVR78_RS26745	amino acid ABC transporter permease
AVR78_RS26750	213.083	78.4773	1.4411	4.9972e-72	6.9443e-72	AVR78_RS26750	amino acid ABC transporter ATP-binding protein
AVR78_RS26755	98.3461	47.5873	1.0473	8.1462e-30	2.5094e-30	AVR78_RS26755	oxidoreductase
AVR78_RS26760	181.046	63.0323	1.5222	5.364e-63	5.5729e-63	AVR78_RS26760	aspartate aminotransferase family protein
AVR78_RS26770	5.96037	0	2.8358	0.0005564	5.7509e-05	AVR78_RS26770	hypothetical protein
AVR78_RS26780	48.428	22.9588	1.0768	1.1688e-15	1.9957e-16	AVR78_RS26780	ABC transporter ATP-binding protein
AVR78_RS26785	46.1928	15.0276	1.6201	9.1827e-18	1.7119e-18	AVR78_RS26785	ABC transporter permease
AVR78_RS26790	43.2127	17.1147	1.3362	1.977e-15	3.3367e-16	AVR78_RS26790	ABC transporter permease
AVR78_RS26820	64.819	20.0367	1.6938	9.4514e-25	2.3443e-25	AVR78_RS26820	hypothetical protein
AVR78_RS26825	169.125	66.3717	1.3495	6.9028e-56	5.6e-56	AVR78_RS26825	choline dehydrogenase
AVR78_RS26830	108.777	52.179	1.0598	5.7948e-33	2.0438e-33	AVR78_RS26830	betaine-aldehyde dehydrogenase
AVR78_RS26840	251.826	84.3213	1.5785	2.5121e-88	4.7699e-88	AVR78_RS26840	high-affinity choline transporter BetT
AVR78_RS26900	102.071	34.6469	1.5588	1.1509e-36	4.703e-37	AVR78_RS26900	ABC transporter permease
AVR78_RS26905	245.12	98.9314	1.309	4.3474e-79	7.3656e-79	AVR78_RS26905	sugar ABC transporter ATP-binding protein
AVR78_RS26910	53.6433	19.6193	1.4511	1.8949e-19	3.7805e-20	AVR78_RS26910	DUF2291 domain-containing protein
AVR78_RS26920	70.0343	27.1331	1.368	2.7972e-24	6.8191e-25	AVR78_RS26920	enterobactin synthase subunit EntD
AVR78_RS26955	83.4451	37.9863	1.1353	2.0196e-26	5.4148e-27	AVR78_RS26955	iron-enterobactin transporter permease
AVR78_RS26995	85.6803	42.1607	1.0231	6.1478e-26	1.613e-26	AVR78_RS26995	proofreading thioesterase EntH
AVR78_RS27030	27.5667	4.59175	2.5858	2.6354e-13	4.062e-14	AVR78_RS27030	VOC family protein
AVR78_RS27040	15.646	7.09635	1.1406	4.0196e-06	4.5755e-07	AVR78_RS27040	amino acid ABC transporter substrate-binding protein
AVR78_RS27045	4.47028	0	2.4207	0.0036229	0.00035687	AVR78_RS27045	glycosyl transferase
AVR78_RS27135	47.6829	11.6881	2.0284	4.8098e-20	9.8412e-21	AVR78_RS27135	glycosyl transferase
AVR78_RS27140	19.3712	9.18351	1.0768	4.0956e-07	4.8486e-08	AVR78_RS27140	universal stress protein
AVR78_RS27145	41.7226	17.1147	1.2856	1.0272e-14	1.6715e-15	AVR78_RS27145	SulP family inorganic anion transporter
AVR78_RS27170	5.96037	2.50459	1.2508	0.0036656	0.00036076	AVR78_RS27170	mercury transporter MerC
AVR78_RS27215	10.4306	1.66973	2.6431	6.3386e-06	7.156e-07	AVR78_RS27215	hypothetical protein
AVR78_RS27255	24.5865	10.8532	1.1797	5.7645e-09	7.3604e-10	AVR78_RS27255	klebicin B
AVR78_RS27290	25.3316	7.93121	1.6753	1.5009e-10	2.0514e-11	AVR78_RS27290	type-F conjugative transfer system pilin acetylase TraX
AVR78_RS27295	97.601	35.4817	1.4598	3.8483e-34	1.4234e-34	AVR78_RS27295	conjugal transfer nickase/helicase TraI
AVR78_RS27300	25.3316	7.93121	1.6753	1.5009e-10	2.0514e-11	AVR78_RS27300	conjugal transfer protein TraM
AVR78_RS27305	31.2919	13.3578	1.2281	3.3599e-11	4.7333e-12	AVR78_RS27305	lytic transglycosylase
AVR78_RS27310	23.0964	7.51378	1.6201	1.2824e-09	1.6868e-10	AVR78_RS27310	antirestriction protein
AVR78_RS27315	20.8613	5.84405	1.8358	2.9646e-09	3.841e-10	AVR78_RS27315	hypothetical protein
AVR78_RS27320	5.96037	1.66973	1.8358	0.001516	0.00015251	AVR78_RS27320	parB-like nuclease domain-containing protein
AVR78_RS27330	21.6063	6.67892	1.6938	3.0238e-09	3.9142e-10	AVR78_RS27330	single-stranded DNA-binding protein
AVR78_RS27340	2.98018	1.2523	1.2508	0.039921	0.003707	AVR78_RS27340	hypothetical protein
AVR78_RS27345	12.6658	4.59175	1.4638	1.1269e-05	1.258e-06	AVR78_RS27345	hypothetical protein
AVR78_RS27355	14.1559	2.08716	2.7618	1.1714e-07	1.418e-08	AVR78_RS27355	antirestriction protein
AVR78_RS27360	21.6063	3.75689	2.5238	1.1531e-10	1.5829e-11	AVR78_RS27360	hypothetical protein
AVR78_RS27375	8.94055	3.75689	1.2508	0.00037282	3.889e-05	AVR78_RS27375	peptidase
AVR78_RS27380	36.5073	14.1927	1.363	2.2346e-13	3.4527e-14	AVR78_RS27380	translesion error-prone DNA polymerase V subunit UmuC
AVR78_RS27400	16.391	5.42662	1.5948	3.4911e-07	4.1441e-08	AVR78_RS27400	hypothetical protein
AVR78_RS27425	16.391	0	4.2952	3.2047e-09	4.1435e-10	AVR78_RS27425	IS3 family transposase
AVR78_RS27430	13.4108	4.17432	1.6838	3.0735e-06	3.513e-07	AVR78_RS27430	istB-like ATP-binding family protein
AVR78_RS27440	19.3712	6.67892	1.5362	3.9894e-08	4.9267e-09	AVR78_RS27440	hypothetical protein
AVR78_RS27455	37.9973	9.18351	2.0488	2.371e-16	4.1662e-17	AVR78_RS27455	fimbrial biogenesis outer membrane usher protein
AVR78_RS27460	44.7028	13.7753	1.6983	1.398e-17	2.5941e-18	AVR78_RS27460	fimbrial protein
AVR78_RS27465	36.5073	11.2707	1.6956	1.2529e-14	2.0306e-15	AVR78_RS27465	type 1 fimbrial protein
AVR78_RS27485	2.98018	0	1.8358	0.024919	0.002339	AVR78_RS27485	IS5/IS1182 family transposase
AVR78_RS27490	33.5271	13.7753	1.2832	4.1591e-12	6.1194e-13	lacY	MFS transporter
AVR78_RS27530	47.6829	20.0367	1.2508	2.063e-16	3.6351e-17	AVR78_RS27530	arsenical resistance protein ArsH
AVR78_RS27550	12.6658	6.26148	1.0164	5.2667e-05	5.6905e-06	AVR78_RS27550	hypothetical protein
AVR78_RS27570	13.4108	4.59175	1.5463	4.7418e-06	5.385e-07	fecD	Fe(3+) dicitrate ABC transporter permease FecD
AVR78_RS27575	5.21532	1.66973	1.6431	0.0038094	0.00037432	fecC	Fe(3+) dicitrate ABC transporter permease FecC
AVR78_RS27585	31.2919	12.9404	1.2739	2.3022e-11	3.2735e-12	AVR78_RS27585	TonB-dependent siderophore receptor
AVR78_RS27610	46.1928	21.289	1.1176	3.1292e-15	5.2293e-16	AVR78_RS27610	hypothetical protein
AVR78_RS27615	25.3316	8.76608	1.5309	3.5054e-10	4.7236e-11	AVR78_RS27615	glycine cleavage system transcriptional activator GcvA
AVR78_RS27625	14.1559	2.92203	2.2764	3.1245e-07	3.718e-08	AVR78_RS27625	amino acid ABC transporter permease
AVR78_RS27635	11.1757	3.75689	1.5728	2.7468e-05	3.0122e-06	AVR78_RS27635	amino acid ABC transporter ATP-binding protein
AVR78_RS27640	18.6261	6.67892	1.4796	9.3763e-08	1.1388e-08	AVR78_RS27640	EamA/RhaT family transporter
AVR78_RS27645	37.2523	14.1927	1.3922	9.7273e-14	1.5222e-14	AVR78_RS27645	hypothetical protein
AVR78_RS27675	10.4306	0	4.6431	2.4657e-06	2.8338e-07	AVR78_RS27675	hypothetical protein
AVR78_RS27700	12.6658	2.50459	2.3383	1.1467e-06	1.3352e-07	AVR78_RS27700	hypothetical protein
AVR78_RS27740	14.9009	5.42662	1.4573	1.9542e-06	2.2565e-07	AVR78_RS27740	silver-binding protein SilE
AVR78_RS27755	35.7622	10.0184	1.8358	7.9192e-15	1.294e-15	AVR78_RS27755	hypothetical protein
AVR78_RS27760	6.70541	2.50459	1.4207	0.0015075	0.00015179	AVR78_RS27760	periplasmic copper-binding protein
AVR78_RS27770	104.306	33.3946	1.6431	2.655e-38	1.1511e-38	AVR78_RS27770	CusA/CzcA family heavy metal efflux RND transporter
AVR78_RS27780	100.581	49.6744	1.0178	4.2605e-30	1.3245e-30	AVR78_RS27780	copper-translocating P-type ATPase
AVR78_RS27785	8.19551	2.08716	1.9733	0.00015781	1.6711e-05	AVR78_RS27785	DUF2933 domain-containing protein
AVR78_RS27790	22.3514	10.8532	1.0422	6.6234e-08	8.098e-09	AVR78_RS27790	peptidase M23
AVR78_RS27795	12.6658	5.42662	1.2228	2.5109e-05	2.7632e-06	AVR78_RS27795	copper resistance protein
AVR78_RS27800	74.5046	19.6193	1.9251	9.1623e-30	2.8107e-30	AVR78_RS27800	multicopper oxidase PcoA
AVR78_RS27805	35.0172	11.2707	1.6355	6.8991e-14	1.087e-14	AVR78_RS27805	copper resistance protein B
AVR78_RS27830	17.1361	7.93121	1.1114	1.6109e-06	1.8669e-07	AVR78_RS27830	hypothetical protein
AVR78_RS27845	2.98018	0	1.8358	0.024919	0.002339	AVR78_RS27845	IS5/IS1182 family transposase
AVR78_RS27850	8.19551	0	3.2952	3.649e-05	3.9788e-06	AVR78_RS27850	IS5/IS1182 family transposase
AVR78_RS27860	20.8613	3.75689	2.4732	2.7919e-10	3.7772e-11	AVR78_RS27860	IS3 family transposase
AVR78_RS27875	36.5073	8.76608	2.0582	8.4822e-16	1.4556e-16	AVR78_RS27875	hypothetical protein
AVR78_RS27880	14.9009	2.92203	2.3504	1.2798e-07	1.5467e-08	AVR78_RS27880	N-acetyltransferase
AVR78_RS27885	13.4108	5.00919	1.4207	7.202e-06	8.116e-07	AVR78_RS27885	arsenate reductase (glutaredoxin)
AVR78_RS27890	17.1361	5.84405	1.552	2.2557e-07	2.6994e-08	AVR78_RS27890	arsenical efflux pump membrane protein ArsB
AVR78_RS27895	31.2919	9.60094	1.7045	8.8651e-13	1.3415e-13	AVR78_RS27895	arsenical pump-driving ATPase
AVR78_RS27900	5.96037	1.66973	1.8358	0.001516	0.00015251	AVR78_RS27900	arsenical resistance operon transcriptional repressor ArsD
AVR78_RS27905	10.4306	5.00919	1.0582	0.00021392	2.2539e-05	AVR78_RS27905	transcriptional regulator
AVR78_RS27960	2.98018	1.2523	1.2508	0.039921	0.003707	AVR78_RS27960	hypothetical protein
AVR78_RS27970	40.2325	10.8532	1.8902	1.0989e-16	1.9543e-17	AVR78_RS27970	PfkB domain-containing protein
AVR78_RS27980	35.7622	10.0184	1.8358	7.9192e-15	1.294e-15	AVR78_RS27980	ABC transporter substrate-binding protein
AVR78_RS28005	24.5865	7.51378	1.7103	2.2978e-10	3.1203e-11	AVR78_RS28005	IS5/IS1182 family transposase
AVR78_RS28085	10.4306	1.66973	2.6431	6.3386e-06	7.156e-07	AVR78_RS28085	hypothetical protein
AVR78_RS28095	10.4306	3.75689	1.4732	6.5825e-05	7.0983e-06	AVR78_RS28095	transcriptional regulator
AVR78_RS28405	67.0541	33.3946	1.0057	1.6562e-20	3.443e-21	AVR78_RS28405	IS110 family transposase
AVR78_RS28415	2215.02	14.1927	7.286	0	0	AVR78_RS28415	integrase
AVR78_RS28465	34.2721	12.1055	1.5014	3.7101e-13	5.6946e-14	AVR78_RS28465	resolvase
AVR78_RS28470	9.6856	2.92203	1.7289	6.6351e-05	7.1492e-06	AVR78_RS28470	IS6 family transposase IS6100
AVR78_RS28520	67.7992	20.4542	1.7289	4.8636e-26	1.2837e-26	AVR78_RS28520	methionine synthase
AVR78_RS28540	16.391	2.08716	2.9733	8.1878e-09	1.0382e-09	AVR78_RS28540	hypothetical protein
AVR78_RS28545	49.9181	24.2111	1.0439	6.7765e-16	1.1683e-16	AVR78_RS28545	hypothetical protein
AVR78_RS28560	23.0964	6.26148	1.8831	3.4167e-10	4.6069e-11	AVR78_RS28560	hypothetical protein
AVR78_RS28575	19.3712	6.67892	1.5362	3.9894e-08	4.9267e-09	AVR78_RS28575	hypothetical protein
AVR78_RS28595	3.72523	1.66973	1.1577	0.023999	0.002258	AVR78_RS28595	hypothetical protein
AVR78_RS28605	211.593	87.6608	1.2713	1.2227e-67	1.4962e-67	lacZ	beta-galactosidase
AVR78_RS28610	71.5244	33.812	1.0809	2.0369e-22	4.592e-23	AVR78_RS28610	pyrroloquinoline quinone biosynthesis protein PqqF
AVR78_RS28630	447.773	169.477	1.4017	2.2038e-147	8.1579e-147	AVR78_RS28630	nitrite reductase (NAD(P)H)
AVR78_RS28635	147.519	70.546	1.0643	3.6019e-44	1.914e-44	AVR78_RS28635	hypothetical protein
AVR78_RS28640	26.8217	9.60094	1.4822	1.4685e-10	2.0084e-11	AVR78_RS28640	hypothetical protein
AVR78_RS28650	81.9551	20.8716	1.9733	6.593e-33	2.3216e-33	AVR78_RS28650	hypothetical protein
AVR78_RS28660	18.6261	5.84405	1.6723	4.0146e-08	4.9537e-09	AVR78_RS28660	GGDEF domain-containing protein
AVR78_RS28675	99.8362	46.335	1.1075	5.8697e-31	1.9026e-31	AVR78_RS28675	hypothetical protein
AVR78_RS28680	31.2919	7.09635	2.1406	5.8358e-14	9.2307e-15	AVR78_RS28680	hypothetical protein
AVR78_RS28685	111.012	50.5093	1.1361	1.3131e-34	4.923e-35	AVR78_RS28685	hypothetical protein
AVR78_RS28695	23.8415	10.0184	1.2508	6.2021e-09	7.9008e-10	AVR78_RS28695	hypothetical protein
AVR78_RS28705	13.4108	1.2523	3.4207	1.1497e-07	1.3922e-08	AVR78_RS28705	pilus assembly protein PilZ
AVR78_RS28710	45.4478	20.8716	1.1227	4.8875e-15	8.1002e-16	AVR78_RS28710	hypothetical protein
AVR78_RS28730	64.819	18.367	1.8193	1.6583e-25	4.262e-26	AVR78_RS28730	hypothetical protein
AVR78_RS28735	32.782	9.60094	1.7717	1.5917e-13	2.475e-14	AVR78_RS28735	hypothetical protein
AVR78_RS28745	6.70541	2.50459	1.4207	0.0015075	0.00015179	AVR78_RS28745	hypothetical protein
AVR78_RS28750	20.1162	6.67892	1.5907	1.6925e-08	2.1163e-09	AVR78_RS28750	hypothetical protein
AVR78_RS28755	14.9009	5.84405	1.3504	2.9336e-06	3.3593e-07	AVR78_RS28755	hypothetical protein
AVR78_RS28780	97.601	33.812	1.5294	7.6429e-35	2.8924e-35	AVR78_RS28780	lipoprotein
AVR78_RS28790	65.564	23.3762	1.4879	1.1404e-23	2.7024e-24	lacZ	beta-D-galactosidase
AVR78_RS28795	3.72523	0	2.1577	0.0094307	0.00090727	AVR78_RS28795	response regulator
AVR78_RS28810	14.1559	4.17432	1.7618	1.2788e-06	1.4872e-07	AVR78_RS28810	hypothetical protein

## Sheet: KEGG_up
Term	Sample number	Background number	P-value	Corrected P-value	UniGenes	KO	Entrez ID
ABC transporters	124	274	1.79962e-11	1.60166e-09	AVR78_RS14890 AVR78_RS14895 AVR78_RS08225 AVR78_RS14370 AVR78_RS12215 AVR78_RS26955 AVR78_RS01965 AVR78_RS03715 AVR78_RS26290 AVR78_RS07025 AVR78_RS26355 AVR78_RS07745 AVR78_RS22350 AVR78_RS24970 AVR78_RS06195 AVR78_RS26695 AVR78_RS25035 AVR78_RS14885 AVR78_RS03720 AVR78_RS18435 AVR78_RS07755 AVR78_RS24960 AVR78_RS06580 AVR78_RS20990 AVR78_RS06585 AVR78_RS09120 AVR78_RS05745 AVR78_RS26900 AVR78_R…	kpr:KPR_1775 kpr:KPR_1773 kpr:KPR_2653 kpr:KPR_4157 kpr:KPR_1937 kpr:KPR_2645 kpr:KPR_3610 kpr:KPR_3748 kpr:KPR_4051 kpr:KPR_3817 kpr:KPR_4041 kpr:KPR_2549 kpr:KPR_0655 kpr:KPR_4438 kpr:KPR_3613 kpr:KPR_3721 kpr:KPR_4425 kpr:KPR_1776 kpr:KPR_3749 kpr:KPR_4984 kpr:KPR_1145 kpr:KPR_4439 kpr:KPR_2430 kpr:KPR_0404 kpr:KPR_2429 kpr:KPR_1530 kpr:KPR_2510 kpr:KPR_3965 kpr:KPR_2509 kpr:KPR_0655 kpr:KPR_4…	NA
Phenylalanine metabolism	20	35	0.000844411	0.0375763	AVR78_RS04850 AVR78_RS04895 AVR78_RS04890 AVR78_RS26395 AVR78_RS22930 AVR78_RS04870 AVR78_RS04915 AVR78_RS04885 AVR78_RS04905 AVR78_RS15485 AVR78_RS08265 AVR78_RS08270 AVR78_RS08275 AVR78_RS04635 AVR78_RS08285 AVR78_RS07105 AVR78_RS04875 AVR78_RS08280 AVR78_RS08290 AVR78_RS04370	kpr:KPR_2876 kpr:KPR_2870 kpr:KPR_2871 kpr:KPR_4035 kpr:KPR_2880 kpr:KPR_2875 kpr:KPR_2866 kpr:KPR_2872 kpr:KPR_2868 kpr:KPR_4631 kpr:KPR_2662 kpr:KPR_2663 kpr:KPR_2664 kpr:KPR_0423 kpr:KPR_2666 kpr:KPR_2634 kpr:KPR_2874 kpr:KPR_2665 kpr:KPR_2668 kpr:KPR_2347	NA
Phosphotransferase system (PTS)	29	69	0.00296173	0.0878648	AVR78_RS16395 AVR78_RS02190 AVR78_RS19015 AVR78_RS14025 AVR78_RS21880 AVR78_RS26610 AVR78_RS25730 AVR78_RS21875 AVR78_RS26615 AVR78_RS23010 AVR78_RS18855 AVR78_RS23015 AVR78_RS13795 AVR78_RS06080 AVR78_RS14035 AVR78_RS19260 AVR78_RS14030 AVR78_RS26625 AVR78_RS02200 AVR78_RS03050 AVR78_RS26620 AVR78_RS23005 AVR78_RS19780 AVR78_RS23000 AVR78_RS03985 AVR78_RS13905 AVR78_RS13800 AVR78_RS13805 AVR78_R…	kpr:KPR_1492 kpr:KPR_1494 kpr:KPR_0064 kpr:KPR_1213 kpr:KPR_0563 kpr:KPR_0885 kpr:KPR_1188 kpr:KPR_0562 kpr:KPR_0884 kpr:KPR_0884 kpr:KPR_0341 kpr:KPR_0885 kpr:KPR_1253 kpr:KPR_2586 kpr:KPR_1211 kpr:KPR_0021 kpr:KPR_1212 kpr:KPR_0882 kpr:KPR_1947 kpr:KPR_2167 kpr:KPR_0883 kpr:KPR_0883 kpr:KPR_2459 kpr:KPR_0882 kpr:KPR_2280 kpr:KPR_1237 kpr:KPR_1252 kpr:KPR_1251 kpr:KPR_1784	NA
Benzoate degradation	17	33	0.00457125	0.10171	AVR78_RS19040 AVR78_RS05010 AVR78_RS06945 AVR78_RS19035 AVR78_RS18020 AVR78_RS20000 AVR78_RS08270 AVR78_RS08265 AVR78_RS20550 AVR78_RS08275 AVR78_RS06955 AVR78_RS06970 AVR78_RS07365 AVR78_RS07360 AVR78_RS13855 AVR78_RS15205 AVR78_RS06965	kpr:KPR_0059 kpr:KPR_3090 kpr:KPR_2933 kpr:KPR_0060 kpr:KPR_0059 kpr:KPR_0195 kpr:KPR_2663 kpr:KPR_2662 kpr:KPR_0289 kpr:KPR_2664 kpr:KPR_2935 kpr:KPR_2938 kpr:KPR_2986 kpr:KPR_2985 kpr:KPR_0059 kpr:KPR_2541 kpr:KPR_2985	NA
Microbial metabolism in diverse environments	90	305	0.00638142	0.10591	AVR78_RS19035 AVR78_RS08815 AVR78_RS28630 AVR78_RS02190 AVR78_RS04870 AVR78_RS11250 AVR78_RS19130 AVR78_RS04875 AVR78_RS15485 AVR78_RS01125 AVR78_RS08125 AVR78_RS07860 AVR78_RS05335 AVR78_RS18015 AVR78_RS19040 AVR78_RS19125 AVR78_RS01130 AVR78_RS00085 AVR78_RS21900 AVR78_RS06970 AVR78_RS21875 AVR78_RS21870 AVR78_RS08820 AVR78_RS06180 AVR78_RS06345 AVR78_RS05950 AVR78_RS06485 AVR78_RS19055 AVR78_R…	kpr:KPR_0060 kpr:KPR_3131 kpr:KPR_3139 kpr:KPR_1494 kpr:KPR_2875 kpr:KPR_2058 kpr:KPR_0042 kpr:KPR_2874 kpr:KPR_4631 kpr:KPR_3760 kpr:KPR_0464 kpr:KPR_3076 kpr:KPR_2827 kpr:KPR_2524 kpr:KPR_0059 kpr:KPR_0043 kpr:KPR_3759 kpr:KPR_3941 kpr:KPR_0567 kpr:KPR_2938 kpr:KPR_0562 kpr:KPR_0561 kpr:KPR_3132 kpr:KPR_4851 kpr:KPR_5118 kpr:KPR_2560 kpr:KPR_0928 kpr:KPR_0055 kpr:KPR_1918 kpr:KPR_0059 kpr:KPR_2…	NA
Degradation of aromatic compounds	17	35	0.00714001	0.10591	AVR78_RS08270 AVR78_RS08285 AVR78_RS06945 AVR78_RS22840 AVR78_RS06470 AVR78_RS20000 AVR78_RS15485 AVR78_RS06955 AVR78_RS08265 AVR78_RS08275 AVR78_RS08290 AVR78_RS06970 AVR78_RS07365 AVR78_RS07360 AVR78_RS08280 AVR78_RS15205 AVR78_RS06965	kpr:KPR_2663 kpr:KPR_2666 kpr:KPR_2933 kpr:KPR_0857 kpr:KPR_0867 kpr:KPR_0195 kpr:KPR_4631 kpr:KPR_2935 kpr:KPR_2662 kpr:KPR_2664 kpr:KPR_2668 kpr:KPR_2938 kpr:KPR_2986 kpr:KPR_2985 kpr:KPR_2665 kpr:KPR_2541 kpr:KPR_2985	NA
Nitrogen metabolism	13	24	0.00922793	0.117326	AVR78_RS08820 AVR78_RS08825 AVR78_RS28630 AVR78_RS17460 AVR78_RS17465 AVR78_RS08860 AVR78_RS08845 AVR78_RS22385 AVR78_RS08870 AVR78_RS08810 AVR78_RS08805 AVR78_RS08815 AVR78_RS01665	kpr:KPR_3132 kpr:KPR_3133 kpr:KPR_3139 kpr:KPR_0718 kpr:KPR_0717 kpr:KPR_3140 kpr:KPR_3137 kpr:KPR_0662 kpr:KPR_3142 kpr:KPR_3130 kpr:KPR_3129 kpr:KPR_3131 kpr:KPR_3673	NA
Sulfur metabolism	17	39	0.0157038	0.174705	AVR78_RS01960 AVR78_RS01955 AVR78_RS25095 AVR78_RS06195 AVR78_RS08225 AVR78_RS01970 AVR78_RS02150 AVR78_RS25110 AVR78_RS12215 AVR78_RS25100 AVR78_RS15705 AVR78_RS01965 AVR78_RS25105 AVR78_RS08235 AVR78_RS14195 AVR78_RS01775 AVR78_RS01950	kpr:KPR_3611 kpr:KPR_3612 kpr:KPR_4415 kpr:KPR_3613 kpr:KPR_2653 kpr:KPR_3609 kpr:KPR_1937 kpr:KPR_4412 kpr:KPR_1937 kpr:KPR_4414 kpr:KPR_0191 kpr:KPR_3610 kpr:KPR_4413 kpr:KPR_2655 kpr:KPR_4109 kpr:KPR_3650 kpr:KPR_3613	NA
Phosphonate and phosphinate metabolism	6	8	0.0264987	0.262042	AVR78_RS19125 AVR78_RS19130 AVR78_RS27880 AVR78_RS21410 AVR78_RS21390 AVR78_RS21405	kpr:KPR_0043 kpr:KPR_0042 kpr:KPR_1526 kpr:KPR_0481 kpr:KPR_0478 kpr:KPR_0480	NA
Sphingolipid metabolism	5	6	0.0325788	0.283379	AVR78_RS21455 AVR78_RS28790 AVR78_RS04475 AVR78_RS28605 AVR78_RS26430	kpr:KPR_0486 kpr:KPR_2499 kpr:KPR_2499 kpr:KPR_2499 kpr:KPR_4030	NA
Two-component system	37	118	0.0350244	0.283379	AVR78_RS10535 AVR78_RS11285 AVR78_RS10260 AVR78_RS19160 AVR78_RS03510 AVR78_RS11290 AVR78_RS08810 AVR78_RS00535 AVR78_RS20785 AVR78_RS23445 AVR78_RS06925 AVR78_RS06920 AVR78_RS22550 AVR78_RS22555 AVR78_RS08815 AVR78_RS27760 AVR78_RS12385 AVR78_RS19165 AVR78_RS09615 AVR78_RS09610 AVR78_RS03505 AVR78_RS05010 AVR78_RS08805 AVR78_RS10570 AVR78_RS00530 AVR78_RS22560 AVR78_RS08820 AVR78_RS06930 AVR78_R…	kpr:KPR_1574 kpr:KPR_0932 kpr:KPR_0324 kpr:KPR_0036 kpr:KPR_2201 kpr:KPR_4472 kpr:KPR_3130 kpr:KPR_3862 kpr:KPR_0321 kpr:KPR_0977 kpr:KPR_2929 kpr:KPR_2928 kpr:KPR_0800 kpr:KPR_0801 kpr:KPR_3131 kpr:KPR_0801 kpr:KPR_1901 kpr:KPR_0035 kpr:KPR_2759 kpr:KPR_2911 kpr:KPR_2961 kpr:KPR_3090 kpr:KPR_3129 kpr:KPR_1564 kpr:KPR_3863 kpr:KPR_0802 kpr:KPR_3132 kpr:KPR_2929 kpr:KPR_2927 kpr:KPR_0978 kpr:KPR_0…	NA
Fructose and mannose metabolism	18	48	0.0382755	0.283877	AVR78_RS22470 AVR78_RS16395 AVR78_RS13795 AVR78_RS13810 AVR78_RS02190 AVR78_RS14430 AVR78_RS14425 AVR78_RS16380 AVR78_RS11250 AVR78_RS13805 AVR78_RS19870 AVR78_RS11240 AVR78_RS27970 AVR78_RS03050 AVR78_RS13800 AVR78_RS10640 AVR78_RS19770 AVR78_RS19785	kpr:KPR_0786 kpr:KPR_1492 kpr:KPR_1253 kpr:KPR_1250 kpr:KPR_1494 kpr:KPR_4168 kpr:KPR_4167 kpr:KPR_4372 kpr:KPR_2058 kpr:KPR_1251 kpr:KPR_0170 kpr:KPR_2060 kpr:KPR_4044 kpr:KPR_2167 kpr:KPR_1252 kpr:KPR_1556 kpr:KPR_0182 kpr:KPR_4372	NA

## Sheet: KPoutvsKP.DEG_down
Supplementary Dataset 6. Significantly differentially expressed genes of K. pneumoniae cultured in the outer well compared to normal pure culture.
Gene_id	readcount_KPout	readcount_KP	log2.Fold_change.	pvalue	qvalue	Gene_name	Gene_description
AVR78_RS00030	72.2695	738.02	-3.3522	2.0254e-46	1.1542e-46	AVR78_RS00030	methylthioribose kinase
AVR78_RS00130	119.952	281.767	-1.232	0.018868	0.001784	AVR78_RS00130	pyridoxal phosphate-dependent aminotransferase
AVR78_RS00155	1353.75	2847.31	-1.0726	4.3628e-30	1.3544e-30	AVR78_RS00155	alkyl hydroperoxide reductase subunit C
AVR78_RS00165	48.428	2043.33	-5.3989	2.2831e-280	2.0525e-279	AVR78_RS00165	universal stress protein UspG
AVR78_RS00170	17.8811	374.019	-4.3866	4.0894e-41	1.9496e-41	AVR78_RS00170	nucleoside diphosphate kinase regulator
AVR78_RS00185	139.324	304.308	-1.1271	0.0010504	0.00010677	AVR78_RS00185	phospholipid:lipid A palmitoyltransferase
AVR78_RS00190	251.08	7077.15	-4.8169	0	0	AVR78_RS00190	cold-shock protein
AVR78_RS00205	64.819	506.345	-2.9656	2.94e-23	6.8598e-24	tatE	twin-arginine translocase subunit TatA
AVR78_RS00210	116.972	428.703	-1.8738	0.014016	0.0013358	AVR78_RS00210	lipoyl synthase
AVR78_RS00225	35.0172	556.02	-3.989	2.435e-51	1.6527e-51	AVR78_RS00225	hypothetical protein
AVR78_RS00230	90.1506	386.125	-2.0987	0.00011481	1.2234e-05	AVR78_RS00230	serine-type D-Ala-D-Ala carboxypeptidase
AVR78_RS00255	31.2919	166.973	-2.4158	0.00013474	1.4299e-05	AVR78_RS00255	ribosome silencing factor RsfS
AVR78_RS00275	37.2523	225.831	-2.5998	1.7213e-07	2.07e-08	AVR78_RS00275	LPS assembly lipoprotein LptE
AVR78_RS00280	291.313	1490.23	-2.3549	9.3312e-27	2.5452e-27	AVR78_RS00280	leucine--tRNA ligase
AVR78_RS00285	154.225	1098.68	-2.8327	7.0306e-42	3.4527e-42	AVR78_RS00285	hypothetical protein
AVR78_RS00320	67.7992	359.409	-2.4063	2.8851e-08	3.5841e-09	AVR78_RS00320	glutamate/aspartate ABC transporter substrate-binding protein
AVR78_RS00345	106.542	453.749	-2.0905	3.7348e-05	4.0673e-06	AVR78_RS00345	tRNA (N6-isopentenyl adenosine(37)-C2)-methylthiotransferase MiaB
AVR78_RS00430	184.771	965.103	-2.3849	5.7839e-19	1.1344e-19	AVR78_RS00430	glutamine--tRNA ligase
AVR78_RS00475	105.051	927.117	-3.1417	9.35e-49	5.7687e-49	AVR78_RS00475	ferric iron uptake transcriptional regulator
AVR78_RS00480	111.757	780.598	-2.8042	2.9883e-29	8.9489e-30	AVR78_RS00480	flavodoxin
AVR78_RS00505	222.024	819.419	-1.8839	0.00046437	4.8223e-05	AVR78_RS00505	alpha-D-glucose phosphate-specific phosphoglucomutase
AVR78_RS00545	99.0911	1593.76	-4.0075	6.2295e-145	2.2679e-144	AVR78_RS00545	DUF2517 domain-containing protein
AVR78_RS00595	139.324	2080.06	-3.9001	5.2724e-179	2.4974e-178	AVR78_RS00595	citrate (Si)-synthase
AVR78_RS00610	65.564	1026.05	-3.9681	2.8375e-92	5.896e-92	sdhC	succinate dehydrogenase cytochrome b556 subunit
AVR78_RS00615	5.96037	133.578	-4.4861	3.1926e-16	5.5742e-17	AVR78_RS00615	succinate:quinone oxidoreductase subunit D
AVR78_RS00620	167.635	2061.7	-3.6204	7.6379e-152	2.8757e-151	AVR78_RS00620	succinate dehydrogenase flavoprotein subunit
AVR78_RS00625	107.287	1198.03	-3.4811	2.1631e-81	3.7963e-81	sdhB	succinate dehydrogenase iron-sulfur subunit
AVR78_RS00630	289.823	6087.83	-4.3927	0	0	AVR78_RS00630	2-oxoglutarate dehydrogenase E1 component
AVR78_RS00635	99.0911	2086.33	-4.3961	1.3597e-221	8.0941e-221	AVR78_RS00635	dihydrolipoyllysine-residue succinyltransferase
AVR78_RS00640	169.125	1978.21	-3.548	3.0449e-139	1.0817e-138	AVR78_RS00640	succinyl-CoA ligase subunit beta
AVR78_RS00645	110.267	1882.2	-4.0934	1.4857e-177	6.9626e-177	AVR78_RS00645	succinate--CoA ligase subunit alpha
AVR78_RS00650	175.086	2539.24	-3.8583	1.8067e-213	9.9487e-213	AVR78_RS00650	cytochrome bd-I ubiquinol oxidase subunit I
AVR78_RS00655	146.774	1210.14	-3.0435	1.387e-57	1.2051e-57	AVR78_RS00655	cytochrome d ubiquinol oxidase subunit 2
AVR78_RS00675	44.7028	237.519	-2.4096	6.029e-06	6.8151e-07	AVR78_RS00675	Tol-Pal system subunit TolQ
AVR78_RS00690	142.304	1056.52	-2.8923	3.5379e-43	1.8122e-43	AVR78_RS00690	Tol-Pal system protein TolB
AVR78_RS00695	52.8983	1051.09	-4.3125	2.9521e-109	8.0772e-109	AVR78_RS00695	peptidoglycan-associated lipoprotein
AVR78_RS00700	55.1334	345.634	-2.6482	1.9227e-11	2.7454e-12	AVR78_RS00700	cell division protein CpoB
AVR78_RS00705	11.9207	163.633	-3.7789	9.4915e-15	1.5451e-15	AVR78_RS00705	tRNA-Lys
AVR78_RS00730	0	17.9496	-4.5905	0.0023302	0.00023176	AVR78_RS00730	tRNA-Lys
AVR78_RS00755	80.465	182	-1.1775	0.026395	0.0024734	AVR78_RS00755	nicotinamide riboside transporter PnuC
AVR78_RS00765	35.7622	240.858	-2.7517	1.6705e-09	2.1849e-10	AVR78_RS00765	hypothetical protein
AVR78_RS00775	164.655	1173.82	-2.8337	1.1162e-44	5.9962e-45	gpmA	2%2C3-bisphosphoglycerate-dependent phosphoglycerate mutase
AVR78_RS00845	200.417	476.708	-1.2501	0.0040023	0.00039249	AVR78_RS00845	6-phosphogluconolactonase
AVR78_RS00860	31.2919	164.051	-2.3903	0.00022648	2.3845e-05	AVR78_RS00860	two-component-system connector protein YcgZ
AVR78_RS00870	129.638	714.644	-2.4627	1.3881e-16	2.4626e-17	AVR78_RS00870	helix-turn-helix-type transcriptional regulator
AVR78_RS00940	165.4	366.506	-1.1479	0.00064559	6.6446e-05	AVR78_RS00940	urocanate hydratase
AVR78_RS01075	121.442	573.552	-2.2397	6.9745e-09	8.872e-10	AVR78_RS01075	membrane protein
AVR78_RS01135	99.8362	363.583	-1.8647	0.02783	0.0026062	AVR78_RS01135	ATP-dependent RNA helicase RhlE
AVR78_RS01165	43.2127	91.0002	-1.0744	0.042622	0.0039486	AVR78_RS01165	flavin reductase family protein
AVR78_RS01185	33.5271	167.808	-2.3234	0.0005233	5.4202e-05	AVR78_RS01185	glutamine ABC transporter permease GlnP
AVR78_RS01190	113.247	1120.81	-3.307	3.3086e-67	3.9931e-67	AVR78_RS01190	glutamine ABC transporter substrate-binding protein GlnH
AVR78_RS01195	362.837	1437.22	-1.9859	2.015e-09	2.6293e-10	AVR78_RS01195	DNA starvation/stationary phase protection protein Dps
AVR78_RS01210	146.774	6141.68	-5.387	0	0	ompX	outer membrane protein X
AVR78_RS01220	23.8415	306.395	-3.6838	6.1191e-25	1.5281e-25	AVR78_RS01220	Mn(2+)-response protein MntS
AVR78_RS01245	60.3487	354.4	-2.554	2.8066e-10	3.7959e-11	AVR78_RS01245	L%2CD-transpeptidase
AVR78_RS01255	265.981	1571.63	-2.5629	7.1349e-41	3.3724e-41	AVR78_RS01255	ABC-F family ATPase
AVR78_RS01335	113.992	234.597	-1.0413	0.00047041	4.8838e-05	rimO	30S ribosomal protein S12 methylthiotransferase RimO
AVR78_RS01345	70.0343	4041.58	-5.8507	0	0	bssR	biofilm formation regulatory protein BssR
AVR78_RS01350	188.497	1294.46	-2.7797	5.5546e-46	3.125e-46	AVR78_RS01350	PQQ-dependent sugar dehydrogenase
AVR78_RS01360	193.712	694.19	-1.8414	0.0048312	0.00047158	AVR78_RS01360	serine-type D-Ala-D-Ala carboxypeptidase
AVR78_RS01365	46.9379	195.776	-2.0604	0.010243	0.0009835	AVR78_RS01365	DNA-binding transcriptional repressor DeoR
AVR78_RS01610	51.4082	218.734	-2.0891	0.0042908	0.00041985	AVR78_RS01610	lipoprotein
AVR78_RS01615	34.2721	623.644	-4.1856	1.8835e-62	1.9165e-62	AVR78_RS01615	DUF1471 domain-containing protein
AVR78_RS01645	44.7028	204.959	-2.1969	0.0010842	0.0001101	AVR78_RS01645	low-specificity L-threonine aldolase
AVR78_RS01695	39.4874	2137.25	-5.7582	0	0	AVR78_RS01695	cold-shock protein
AVR78_RS01700	138.579	758.474	-2.4524	3.3705e-17	6.143e-18	AVR78_RS01700	ATP-dependent Clp protease adaptor ClpS
AVR78_RS01705	457.458	3579.06	-2.9679	2.8502e-154	1.0918e-153	AVR78_RS01705	ATP-dependent Clp protease ATP-binding subunit ClpA
AVR78_RS01710	49.9181	531.809	-3.4133	1.9123e-35	7.422e-36	AVR78_RS01710	translation initiation factor IF-1
AVR78_RS01740	86.4253	849.892	-3.2978	4.961e-51	3.3263e-51	AVR78_RS01740	leucine-responsive regulatory protein
AVR78_RS01745	410.52	1051.93	-1.3575	0.0059724	0.00058053	AVR78_RS01745	DNA translocase FtsK
AVR78_RS01750	60.3487	740.942	-3.618	1.1047e-55	8.8966e-56	lolA	outer membrane lipoprotein carrier protein LolA
AVR78_RS01755	87.1704	417.85	-2.2611	3.7667e-07	4.4628e-08	AVR78_RS01755	replication-associated recombination protein A
AVR78_RS01760	122.188	1025.21	-3.0688	2.9614e-50	1.9184e-50	AVR78_RS01760	serine--tRNA ligase
AVR78_RS01790	78.2298	712.557	-3.1872	2.1736e-39	9.7803e-40	pflA	pyruvate formate lyase 1-activating protein
AVR78_RS01795	423.186	2119.3	-2.3242	5.2981e-35	2.0154e-35	AVR78_RS01795	formate C-acetyltransferase
AVR78_RS01800	90.1506	503.423	-2.4814	1.6919e-12	2.5291e-13	AVR78_RS01800	formate transporter FocA
AVR78_RS01805	181.791	366.506	-1.0116	3.4072e-06	3.8904e-07	AVR78_RS01805	30S ribosomal protein S12 methylthiotransferase accessory protein YcaO
AVR78_RS01825	163.165	396.143	-1.2797	0.018176	0.0017208	AVR78_RS01825	(d)CMP kinase
AVR78_RS01830	487.26	6491.91	-3.7359	0	0	AVR78_RS01830	30S ribosomal protein S1
AVR78_RS01835	52.8983	949.658	-4.1661	2.2383e-93	4.7633e-93	AVR78_RS01835	integration host factor subunit beta
AVR78_RS01865	46.9379	371.097	-2.983	9.1616e-18	1.7086e-18	AVR78_RS01865	3-deoxy-manno-octulosonate cytidylyltransferase
AVR78_RS01880	87.1704	198.698	-1.1887	0.024562	0.002309	AVR78_RS01880	tRNA uridine 5-oxyacetic acid(34) methyltransferase CmoM
AVR78_RS01885	105.797	233.762	-1.1437	0.0058923	0.00057311	AVR78_RS01885	chromosome partition protein MukF
AVR78_RS01900	222.024	764.736	-1.7842	0.017444	0.0016529	AVR78_RS01900	L%2CD-transpeptidase
AVR78_RS01910	76.7397	300.134	-1.9676	0.0085491	0.00082406	AVR78_RS01910	DUF882 domain-containing protein
AVR78_RS01920	137.088	810.236	-2.5632	6.9838e-22	1.5375e-22	AVR78_RS01920	aspartate/tyrosine/aromatic aminotransferase
AVR78_RS01930	173.596	719.236	-2.0507	1.3332e-06	1.5492e-07	AVR78_RS01930	asparagine--tRNA ligase
AVR78_RS01935	126.658	289.281	-1.1915	0.0071328	0.00069087	AVR78_RS01935	nicotinate phosphoribosyltransferase
AVR78_RS01945	314.409	716.314	-1.1879	1.8843e-05	2.0835e-06	AVR78_RS01945	aminopeptidase N
AVR78_RS01975	148.264	323.093	-1.1238	0.000664	6.831e-05	AVR78_RS01975	dihydroorotate dehydrogenase (quinone)
AVR78_RS01980	102.816	399.065	-1.9566	0.0031198	0.00030842	AVR78_RS01980	cell division protein ZapC
AVR78_RS02020	99.8362	1519.45	-3.9278	4.1801e-133	1.4165e-132	AVR78_RS02020	ribosome modulation factor
AVR78_RS02025	82.7001	373.602	-2.1755	1.8734e-05	2.0725e-06	AVR78_RS02025	bifunctional 3-hydroxydecanoyl-ACP dehydratase/trans-2-decenoyl-ACP isomerase
AVR78_RS02030	110.267	457.088	-2.0515	0.0001137	1.2119e-05	AVR78_RS02030	Lon protease family protein
AVR78_RS02035	132.618	557.689	-2.0722	9.5431e-06	1.0702e-06	AVR78_RS02035	macrodomain Ter protein
AVR78_RS02040	490.24	10793.5	-4.4605	0	0	AVR78_RS02040	porin OmpA
AVR78_RS02045	57.3685	242.528	-2.0798	0.0030854	0.00030509	AVR78_RS02045	cell division inhibitor SulA
AVR78_RS02065	43.2127	178.661	-2.0477	0.016592	0.0015743	AVR78_RS02065	YccF domain-containing protein
AVR78_RS02080	154.97	857.823	-2.4687	8.488e-20	1.7136e-20	AVR78_RS02080	CoA-binding protein
AVR78_RS02085	80.465	323.093	-2.0055	0.003039	0.0003007	AVR78_RS02085	heat-shock protein HspQ
AVR78_RS02110	58.1136	127.734	-1.1362	0.037987	0.00354	AVR78_RS02110	sulfurtransferase TusE
AVR78_RS02115	127.403	2065.04	-4.0187	3.5314e-188	1.7479e-187	AVR78_RS02115	transmembrane protein
AVR78_RS02495	2.23514	58.0231	-4.6982	2.64e-08	3.2852e-09	AVR78_RS02495	bacteriophage regulatory protein
AVR78_RS02510	23.0964	217.482	-3.2352	1.3e-13	2.03e-14	AVR78_RS02510	hypothetical protein
AVR78_RS02515	72.2695	896.227	-3.6324	1.4632e-67	1.7756e-67	AVR78_RS02515	NAD(P)H:quinone oxidoreductase
AVR78_RS02580	204.888	432.46	-1.0777	1.1463e-05	1.279e-06	AVR78_RS02580	transcriptional regulator
AVR78_RS02590	240.65	1198.45	-2.3162	3.7565e-20	7.7111e-21	putA	trifunctional transcriptional regulator/proline dehydrogenase/L-glutamate gamma-semialdehyde dehydrogenase
AVR78_RS02670	66.3091	290.95	-2.1335	0.00039469	4.1104e-05	AVR78_RS02670	phosphatase
AVR78_RS02705	173.596	1267.32	-2.868	4.7261e-50	3.0393e-50	mdoG	glucans biosynthesis protein MdoG
AVR78_RS02735	91.6407	390.717	-2.0921	0.00012477	1.327e-05	AVR78_RS02735	lipid A biosynthesis lauroyl acyltransferase
AVR78_RS02760	32.037	5176.99	-7.3362	0	0	bssS	biofilm formation regulatory protein BssS
AVR78_RS02780	64.819	480.465	-2.8899	1.7484e-20	3.6266e-21	AVR78_RS02780	lipoprotein
AVR78_RS02800	149.009	341.042	-1.1945	0.0037781	0.00037158	AVR78_RS02800	gfo/Idh/MocA family oxidoreductase
AVR78_RS02840	106.542	1152.53	-3.4353	6.2496e-76	9.7973e-76	AVR78_RS02840	23S rRNA accumulation protein YceD
AVR78_RS02845	17.1361	212.056	-3.6293	3.2018e-17	5.85e-18	AVR78_RS02845	50S ribosomal protein L32
AVR78_RS02860	43.2127	292.62	-2.7595	2.4259e-11	3.4472e-12	AVR78_RS02860	[acyl-carrier-protein] S-malonyltransferase
AVR78_RS02865	121.442	926.282	-2.9312	1.0447e-39	4.7298e-40	fabG	3-oxoacyl-ACP reductase FabG
AVR78_RS02870	78.9749	2059.61	-4.7048	1.6687e-241	1.1309e-240	AVR78_RS02870	acyl carrier protein
AVR78_RS02875	90.8956	1151.7	-3.6634	6.6019e-88	1.2482e-87	AVR78_RS02875	beta-ketoacyl-[acyl-carrier-protein] synthase II
AVR78_RS02905	108.777	942.979	-3.1159	1.9902e-48	1.2109e-48	AVR78_RS02905	PTS glucose transporter subunit IIBC
AVR78_RS02910	26.8217	112.707	-2.0711	0.047008	0.004346	AVR78_RS02910	histidine triad nucleotide-binding protein
AVR78_RS02915	5.21532	34.2294	-2.7144	0.026754	0.0025065	AVR78_RS02915	DUF1425 domain-containing protein
AVR78_RS02935	69.2893	597.346	-3.1079	4.3989e-31	1.4354e-31	AVR78_RS02935	hypothetical protein
AVR78_RS02950	104.306	457.088	-2.1316	9.4758e-06	1.063e-06	AVR78_RS02950	glycine zipper 2TM domain-containing protein
AVR78_RS02965	61.8388	254.634	-2.0418	0.0046776	0.00045698	AVR78_RS02965	TetR/AcrR family transcriptional regulator
AVR78_RS02975	123.678	568.96	-2.2017	4.211e-08	5.1859e-09	AVR78_RS02975	DUF1471 domain-containing protein
AVR78_RS02980	84.9352	596.511	-2.8121	6.0081e-23	1.3821e-23	AVR78_RS02980	peptidoglycan-binding protein LysM
AVR78_RS02985	230.219	840.709	-1.8686	0.00070789	7.2756e-05	AVR78_RS02985	transcription-repair coupling factor
AVR78_RS03025	81.21	490.9	-2.5957	1.567e-14	2.5322e-15	AVR78_RS03025	SorC family transcriptional regulator
AVR78_RS03105	95.3659	444.148	-2.2195	6.9708e-07	8.1668e-08	AVR78_RS03105	cupin domain-containing protein
AVR78_RS03130	62.5839	445.4	-2.8312	6.447e-18	1.2132e-18	AVR78_RS03130	adenylosuccinate lyase
AVR78_RS03135	27.5667	166.555	-2.595	7.7555e-06	8.7242e-07	AVR78_RS03135	lysogenization protein HflD
AVR78_RS03140	93.8758	538.488	-2.5201	4.1601e-14	6.6087e-15	AVR78_RS03140	tRNA 2-thiouridine(34) synthase MnmA
AVR78_RS03155	233.199	3897.15	-4.0628	0	0	AVR78_RS03155	isocitrate dehydrogenase (NADP(+))
AVR78_RS03205	107.287	413.258	-1.9456	0.0033924	0.00033499	AVR78_RS03205	helix-turn-helix transcriptional regulator
AVR78_RS03250	102.071	2857.74	-4.8072	0	0	AVR78_RS03250	hypothetical protein
AVR78_RS03255	87.9154	2545.5	-4.8557	0	0	AVR78_RS03255	hypothetical protein
AVR78_RS03465	140.069	810.653	-2.533	6.9328e-21	1.4669e-21	AVR78_RS03465	GntR family transcriptional regulator
AVR78_RS03485	8.19551	69.7112	-3.0885	8.7087e-05	9.3523e-06	AVR78_RS03485	hypothetical protein
AVR78_RS03550	195.947	425.363	-1.1182	7.5194e-05	8.0928e-06	AVR78_RS03550	LysR family transcriptional regulator
AVR78_RS03585	55.8784	289.698	-2.3742	1.4457e-06	1.6781e-07	AVR78_RS03585	DUF2534 domain-containing protein
AVR78_RS03605	76.7397	436.634	-2.5084	1.6474e-11	2.3593e-12	AVR78_RS03605	sensor domain-containing diguanylate cyclase
AVR78_RS03625	67.0541	142.344	-1.086	0.013493	0.0012866	AVR78_RS03625	hypothetical protein
AVR78_RS03760	99.8362	439.556	-2.1384	1.1365e-05	1.2684e-06	AVR78_RS03760	hypothetical protein
AVR78_RS03765	219.789	1228.5	-2.4827	2.4352e-28	7.0621e-29	AVR78_RS03765	PrkA family serine protein kinase
AVR78_RS03770	162.42	732.176	-2.1725	2.4531e-09	3.1905e-10	AVR78_RS03770	MipA/OmpV family protein
AVR78_RS03785	335.271	5516.37	-4.0403	0	0	AVR78_RS03785	glyceraldehyde-3-phosphate dehydrogenase
AVR78_RS03790	32.782	359.409	-3.4547	3.4759e-25	8.8151e-26	AVR78_RS03790	peptide-methionine (R)-S-oxide reductase
AVR78_RS03815	33.5271	178.244	-2.4105	8.7267e-05	9.3693e-06	AVR78_RS03815	L-asparaginase 1
AVR78_RS03825	60.3487	324.762	-2.428	7.077e-08	8.6357e-09	AVR78_RS03825	NAD(P)H nitroreductase
AVR78_RS03835	84.9352	676.658	-2.994	2.0531e-31	6.79e-32	AVR78_RS03835	phosphatase PAP2 family protein
AVR78_RS03950	58.1136	832.36	-3.8403	1.3216e-70	1.7803e-70	AVR78_RS03950	ATP-independent periplasmic protein-refolding chaperone
AVR78_RS03955	52.1532	290.533	-2.4779	9.0768e-08	1.1033e-08	AVR78_RS03955	excinuclease Cho
AVR78_RS03965	103.561	2580.15	-4.6389	3.1636e-296	3.0296e-295	AVR78_RS03965	DNA-binding transcriptional activator OsmE
AVR78_RS04010	116.227	247.537	-1.0907	0.0012683	0.00012811	AVR78_RS04010	cell division activator CedA
AVR78_RS04020	23.8415	102.271	-2.1009	0.046351	0.0042868	AVR78_RS04020	hypothetical protein
AVR78_RS04065	159.44	1331.61	-3.0621	2.5005e-64	2.6932e-64	AVR78_RS04065	outer membrane protein OmpW
AVR78_RS04120	61.8388	127.734	-1.0466	0.010721	0.0010284	AVR78_RS04120	tryptophan synthase subunit beta
AVR78_RS04140	56.6235	120.22	-1.0862	0.023255	0.0021894	AVR78_RS04140	5'-3' exoribonuclease
AVR78_RS04145	68.5442	398.648	-2.54	3.7607e-11	5.2843e-12	AVR78_RS04145	hypothetical protein
AVR78_RS04160	116.972	500.919	-2.0984	1.1267e-05	1.258e-06	AVR78_RS04160	23S rRNA pseudouridine(2605) synthase RluB
AVR78_RS04185	53.6433	802.305	-3.9027	2.6375e-70	3.4995e-70	AVR78_RS04185	hypothetical protein
AVR78_RS04200	354.642	1346.22	-1.9245	5.2504e-07	6.1809e-08	AVR78_RS04200	type I DNA topoisomerase
AVR78_RS04205	163.165	2534.23	-3.9571	7.1855e-224	4.3963e-223	AVR78_RS04205	LysR family transcriptional regulator CysB
AVR78_RS04210	18.6261	1301.14	-6.1263	6.1445e-197	3.1112e-196	AVR78_RS04210	YmiA family putative membrane protein
AVR78_RS04220	369.543	1228.92	-1.7336	0.018829	0.0017807	AVR78_RS04220	aconitate hydratase AcnA
AVR78_RS04225	96.856	749.708	-2.9524	3.432e-33	1.2241e-33	AVR78_RS04225	GTP cyclohydrolase II
AVR78_RS04235	32.782	156.12	-2.2517	0.0021515	0.00021438	AVR78_RS04235	DUF1049 domain-containing protein
AVR78_RS04240	194.457	443.313	-1.1889	0.00078964	8.097e-05	AVR78_RS04240	lipopolysaccharide assembly protein LapB
AVR78_RS04255	90.8956	1695.19	-4.2211	6.6155e-169	2.9142e-168	AVR78_RS04255	osmotically-inducible lipoprotein OsmB
AVR78_RS04265	49.9181	107.28	-1.1037	0.039567	0.0036802	AVR78_RS04265	DeoR/GlpR transcriptional regulator
AVR78_RS04275	139.324	320.171	-1.2004	0.0058062	0.00056499	AVR78_RS04275	exoribonuclease II
AVR78_RS04290	90.8956	722.993	-2.9917	2.2527e-33	8.0942e-34	AVR78_RS04290	enoyl-ACP reductase FabI
AVR78_RS04350	139.324	342.712	-1.2986	0.041039	0.0038084	AVR78_RS04350	peptide ABC transporter substrate-binding protein SapA
AVR78_RS04360	62.5839	137.753	-1.1382	0.032044	0.0029938	AVR78_RS04360	XRE family transcriptional regulator
AVR78_RS04385	187.752	906.663	-2.2717	3.3377e-14	5.3292e-15	AVR78_RS04385	phage shock protein PspA
AVR78_RS04405	75.2496	324.345	-2.1078	0.0003317	3.4691e-05	AVR78_RS04405	hypothetical protein
AVR78_RS04425	57.3685	931.291	-4.0209	5.1667e-86	9.6034e-86	AVR78_RS04425	thiol peroxidase
AVR78_RS04535	27.5667	119.803	-2.1197	0.026138	0.0024514	AVR78_RS04535	cold-shock protein
AVR78_RS04595	61.8388	126.065	-1.0276	0.008363	0.00080631	AVR78_RS04595	LysR family transcriptional regulator
AVR78_RS04610	52.8983	242.111	-2.1944	0.00040164	4.1807e-05	AVR78_RS04610	hypothetical protein
AVR78_RS04660	113.992	275.923	-1.2753	0.045155	0.0041806	AVR78_RS04660	hypothetical protein
AVR78_RS04715	36.5073	1650.11	-5.4982	1.3735e-230	8.7686e-230	AVR78_RS04715	universal stress protein UspF
AVR78_RS04780	77.4848	180.331	-1.2187	0.050083	0.0046155	AVR78_RS04780	transcriptional regulator FeaR
AVR78_RS04950	397.855	1467.27	-1.8828	3.0063e-06	3.4372e-07	AVR78_RS04950	ATP-dependent RNA helicase HrpA
AVR78_RS05025	133.363	2558.44	-4.2618	4.921e-258	3.6742e-257	AVR78_RS05025	Glu/Leu/Phe/Val dehydrogenase
AVR78_RS05045	61.8388	248.79	-2.0083	0.0088975	0.00085728	AVR78_RS05045	succinylglutamate-semialdehyde dehydrogenase
AVR78_RS05050	55.8784	222.909	-1.9961	0.015805	0.0015022	AVR78_RS05050	N-succinylarginine dihydrolase
AVR78_RS05085	81.9551	170.73	-1.0588	0.0040558	0.00039747	AVR78_RS05085	type I glyceraldehyde-3-phosphate dehydrogenase
AVR78_RS05090	71.5244	300.551	-2.0711	0.0011801	0.00011942	AVR78_RS05090	YqaE/Pmp3 family membrane protein
AVR78_RS05155	87.1704	359.409	-2.0437	0.00074497	7.6496e-05	AVR78_RS05155	fumarate hydratase
AVR78_RS05205	49.9181	330.189	-2.7257	4.0993e-12	6.0333e-13	AVR78_RS05205	DUF1471 domain-containing protein
AVR78_RS05235	49.173	273.418	-2.4752	2.3209e-07	2.7744e-08	AVR78_RS05235	hypothetical protein
AVR78_RS05240	113.992	1375.44	-3.5929	3.2338e-100	7.7001e-100	AVR78_RS05240	universal stress protein UspE
AVR78_RS05245	126.658	2614.8	-4.3677	2.1187e-274	1.7948e-273	AVR78_RS05245	transcriptional regulator FNR
AVR78_RS05280	104.306	231.257	-1.1487	0.0068442	0.00066365	AVR78_RS05280	DNA endonuclease SmrA
AVR78_RS05370	113.992	275.088	-1.271	0.042126	0.0039059	AVR78_RS05370	two-component system sensor histidine kinase DcuS
AVR78_RS05380	105.797	823.594	-2.9606	1.3207e-36	5.382e-37	AVR78_RS05380	N-acetylmuramic acid 6-phosphate etherase
AVR78_RS05390	154.225	346.469	-1.1677	0.0016477	0.00016545	AVR78_RS05390	malonate utilization transcriptional regulator
AVR78_RS05440	22.3514	193.689	-3.1153	3.4736e-11	4.8872e-12	AVR78_RS05440	hypothetical protein
AVR78_RS05445	25.3316	257.138	-3.3435	3.9243e-17	7.1376e-18	AVR78_RS05445	multidrug transporter subunit MdtJ
AVR78_RS05450	8.94055	150.276	-4.0711	1.3905e-15	2.366e-16	AVR78_RS05450	spermidine export protein MdtI
AVR78_RS05495	103.561	412.84	-1.9951	0.0010469	0.00010646	AVR78_RS05495	ATP-dependent dethiobiotin synthetase BioD
AVR78_RS05525	26.8217	368.175	-3.7789	3.2938e-31	1.0812e-31	AVR78_RS05525	DUF1161 domain-containing protein
AVR78_RS05535	31.2919	225.413	-2.8487	5.6206e-10	7.4983e-11	AVR78_RS05535	spermidine N1-acetyltransferase
AVR78_RS05540	44.7028	950.493	-4.4102	1.5585e-102	3.8354e-102	AVR78_RS05540	hypothetical protein
AVR78_RS05560	93.1307	3876.69	-5.3794	0	0	AVR78_RS05560	UspA domain-containing protein
AVR78_RS05570	62.5839	288.863	-2.2065	8.4386e-05	9.0644e-06	AVR78_RS05570	bifunctional NADP-dependent 3-hydroxy acid dehydrogenase/3-hydroxypropionate dehydrogenase YdfG
AVR78_RS05610	131.873	891.218	-2.7566	2.7978e-31	9.2114e-32	AVR78_RS05610	heat-shock protein
AVR78_RS05855	61.0938	281.349	-2.2033	0.00011214	1.1956e-05	AVR78_RS05855	N-acetyltransferase
AVR78_RS05995	75.9947	174.069	-1.1957	0.039198	0.0036475	AVR78_RS05995	glycoside hydrolase family 10 protein
AVR78_RS06155	202.652	1178.83	-2.5403	5.4706e-30	1.6935e-30	AVR78_RS06155	phosphoglycerate transporter PgtP
AVR78_RS06270	126.658	562.281	-2.1504	4.2601e-07	5.0352e-08	AVR78_RS06270	hypothetical protein
AVR78_RS06380	131.128	634.08	-2.2737	2.0498e-10	2.7878e-11	AVR78_RS06380	LysR family transcriptional regulator
AVR78_RS06590	121.442	1106.61	-3.1878	3.142e-60	3.0024e-60	AVR78_RS06590	diaminobutyrate--2-oxoglutarate transaminase
AVR78_RS06595	87.9154	436.217	-2.3109	3.5382e-08	4.3794e-09	AVR78_RS06595	aspartate aminotransferase family protein
AVR78_RS06630	0	9.18351	-4.199	0.042419	0.0039322	AVR78_RS06630	pyrroloquinoline quinone precursor peptide PqqA
AVR78_RS06680	310.684	1049.42	-1.7561	0.014497	0.0013814	AVR78_RS06680	catalase/peroxidase HPI
AVR78_RS06735	55.1334	255.469	-2.2121	0.0001946	2.0528e-05	AVR78_RS06735	OsmC family peroxiredoxin
AVR78_RS06810	43.2127	1425.95	-5.0443	5.7179e-183	2.7679e-182	AVR78_RS06810	stationary-phase-induced ribosome-associated protein
AVR78_RS06855	151.244	2000.75	-3.7256	6.8548e-157	2.6488e-156	AVR78_RS06855	alcohol dehydrogenase AdhP
AVR78_RS06990	52.1532	477.542	-3.1948	4.0264e-27	1.1155e-27	AVR78_RS06990	TetR family transcriptional regulator
AVR78_RS07160	33.5271	795.208	-4.5679	1.1024e-90	2.1875e-90	AVR78_RS07160	hypothetical protein
AVR78_RS07170	128.148	276.34	-1.1086	0.0010926	0.00011092	AVR78_RS07170	pyrimidine-specific ribonucleoside hydrolase RihA
AVR78_RS07260	201.162	501.336	-1.3174	0.022225	0.0020937	AVR78_RS07260	PLP-dependent aminotransferase family protein
AVR78_RS07265	183.281	4562.53	-4.6377	0	0	AVR78_RS07265	cytochrome ubiquinol oxidase subunit I
AVR78_RS07270	99.8362	1685.17	-4.0772	4.7755e-158	1.8617e-157	AVR78_RS07270	cytochrome d ubiquinol oxidase subunit II
AVR78_RS07280	46.9379	680.832	-3.8585	1.2561e-58	1.1409e-58	AVR78_RS07280	hypothetical protein
AVR78_RS07345	105.797	414.928	-1.9716	0.0018069	0.00018094	mdoD	glucan biosynthesis protein D
AVR78_RS07400	48.428	186.175	-1.9427	0.050843	0.0046816	AVR78_RS07400	hypothetical protein
AVR78_RS07415	122.188	1005.18	-3.0403	5.5484e-48	3.3253e-48	AVR78_RS07415	adenosine deaminase
AVR78_RS07485	111.757	786.025	-2.8142	8.5634e-30	2.6343e-30	AVR78_RS07485	dipeptide/tripeptide permease DtpA
AVR78_RS07490	70.7794	298.047	-2.0741	0.0011637	0.00011779	AVR78_RS07490	glutathione transferase GstA
AVR78_RS07500	146.029	635.332	-2.1213	2.8108e-07	3.3492e-08	AVR78_RS07500	tyrosine--tRNA ligase
AVR78_RS07505	49.173	221.239	-2.1697	0.0010951	0.00011115	AVR78_RS07505	pyridoxamine 5'-phosphate oxidase
AVR78_RS07510	14.1559	103.941	-2.8763	1.8672e-05	2.0661e-06	AVR78_RS07510	lysozyme inhibitor
AVR78_RS07520	83.4451	1270.25	-3.9281	1.3137e-111	3.686e-111	AVR78_RS07520	outer membrane lipoprotein SlyB
AVR78_RS07530	119.207	1069.88	-3.1659	3.3786e-57	2.8677e-57	AVR78_RS07530	transcriptional regulator SlyA
AVR78_RS07535	8.19551	71.7983	-3.131	4.8397e-05	5.2423e-06	AVR78_RS07535	DUF1656 domain-containing protein
AVR78_RS07550	44.7028	389.464	-3.1231	4.1477e-21	8.8737e-22	AVR78_RS07550	superoxide dismutase [Cu-Zn] SodC2
AVR78_RS07555	75.9947	157.372	-1.0502	0.004947	0.00048266	AVR78_RS07555	aldo/keto reductase
AVR78_RS07575	32.037	429.955	-3.7464	1.5456e-35	6.0095e-36	AVR78_RS07575	lactoylglutathione lyase
AVR78_RS07580	43.2127	180.748	-2.0645	0.012941	0.0012349	AVR78_RS07580	ribonuclease T
AVR78_RS07585	73.0145	1867.17	-4.6765	2.4331e-217	1.4103e-216	AVR78_RS07585	glutaredoxin
AVR78_RS07600	74.5046	2775.51	-5.2193	0	0	AVR78_RS07600	superoxide dismutase [Fe]
AVR78_RS07620	119.207	288.028	-1.2727	0.038812	0.0036139	AVR78_RS07620	Bcr/CflA family multidrug efflux MFS transporter
AVR78_RS07625	135.598	553.098	-2.0282	4.9057e-05	5.3096e-06	AVR78_RS07625	cyclopropane-fatty-acyl-phospholipid synthase
AVR78_RS07630	158.695	341.46	-1.1055	0.00025468	2.6737e-05	AVR78_RS07630	riboflavin synthase
AVR78_RS07695	80.465	362.749	-2.1725	2.6881e-05	2.9515e-06	AVR78_RS07695	winged helix family transcriptional regulator
AVR78_RS07785	48.428	256.721	-2.4063	2.7449e-06	3.1472e-07	AVR78_RS07785	hypothetical protein
AVR78_RS07790	23.0964	147.771	-2.6776	7.3208e-06	8.2436e-07	AVR78_RS07790	hypothetical protein
AVR78_RS08005	64.819	340.207	-2.3919	1.0408e-07	1.2616e-08	AVR78_RS08005	energy transducer protein TonB
AVR78_RS08025	110.267	436.634	-1.9854	0.0009631	9.823e-05	AVR78_RS08025	hypothetical protein
AVR78_RS08090	43.2127	347.721	-3.0084	3.7428e-17	6.8102e-18	AVR78_RS08090	gluconate 2-dehydrogenase
AVR78_RS08120	52.8983	114.794	-1.1178	0.039498	0.0036746	AVR78_RS08120	malate/lactate/ureidoglycolate dehydrogenase
AVR78_RS08145	72.2695	414.51	-2.5199	3.3959e-11	4.7809e-12	AVR78_RS08145	MFS transporter
AVR78_RS08200	73.7595	169.477	-1.2002	0.044631	0.004133	AVR78_RS08200	ABC transporter ATP-binding protein
AVR78_RS08340	64.074	406.579	-2.6657	1.652e-13	2.567e-14	AVR78_RS08340	fumarate hydratase FumD
AVR78_RS08355	227.239	924.612	-2.0246	1.8568e-07	2.23e-08	AVR78_RS08355	pyruvate kinase PykF
AVR78_RS08360	69.2893	4806.31	-6.1162	0	0	AVR78_RS08360	murein lipoprotein
AVR78_RS08425	17.8811	113.124	-2.6614	0.00010565	1.128e-05	AVR78_RS08425	TetR/AcrR family transcriptional regulator
AVR78_RS08475	34.2721	187.845	-2.4544	2.619e-05	2.8777e-06	AVR78_RS08475	hypothetical protein
AVR78_RS08480	111.012	613.208	-2.4657	1.6221e-14	2.6204e-15	AVR78_RS08480	GlsB/YeaQ/YmgE family stress response membrane protein
AVR78_RS08510	259.276	2175.66	-3.0689	1.2743e-104	3.2636e-104	AVR78_RS08510	phosphoenolpyruvate synthase
AVR78_RS08540	46.1928	202.455	-2.1319	0.0031954	0.00031582	AVR78_RS08540	lipoprotein
AVR78_RS08570	79.7199	457.506	-2.5208	3.1998e-12	4.7269e-13	AVR78_RS08570	LysR family transcriptional regulator
AVR78_RS08575	114.737	258.808	-1.1736	0.0074299	0.00071886	AVR78_RS08575	D-amino acid dehydrogenase
AVR78_RS08585	44.7028	313.909	-2.8119	8.4435e-13	1.2795e-13	AVR78_RS08585	integration host factor subunit alpha
AVR78_RS08595	45.4478	181.583	-1.9983	0.028623	0.0026782	AVR78_RS08595	phenylalanine--tRNA ligase subunit alpha
AVR78_RS08605	41.7226	1281.1	-4.9404	1.2072e-160	4.748e-160	AVR78_RS08605	50S ribosomal protein L20
AVR78_RS08610	9.6856	221.657	-4.5163	4.0103e-26	1.0636e-26	AVR78_RS08610	50S ribosomal protein L35
AVR78_RS08615	178.811	2921.61	-4.0303	7.7999e-267	6.1356e-266	AVR78_RS08615	translation initiation factor IF-3
AVR78_RS08620	201.907	1643.01	-3.0246	4.2327e-76	6.7071e-76	AVR78_RS08620	threonine--tRNA ligase
AVR78_RS08625	30.5469	431.207	-3.8193	4.929e-37	2.035e-37	AVR78_RS08625	hypothetical protein
AVR78_RS08635	80.465	526.382	-2.7097	4.7721e-18	9.0416e-19	AVR78_RS08635	6-phosphofructokinase II
AVR78_RS08645	98.3461	1758.22	-4.1601	8.4923e-171	3.7788e-170	AVR78_RS08645	fructosamine kinase family protein
AVR78_RS08680	29.8018	136.918	-2.1998	0.0073244	0.00070927	AVR78_RS08680	dsDNA-mimic protein
AVR78_RS08705	82.7001	191.184	-1.209	0.037739	0.0035184	oppB	oligopeptide ABC transporter permease OppB
AVR78_RS08710	149.754	1731.09	-3.531	9.7235e-121	2.9953e-120	AVR78_RS08710	oligopeptide ABC transporter substrate-binding protein OppA
AVR78_RS08730	274.922	3587.83	-3.706	1.1592e-276	1.0012e-275	AVR78_RS08730	bifunctional acetaldehyde-CoA/alcohol dehydrogenase
AVR78_RS08735	84.9352	326.432	-1.9423	0.0097839	0.00094001	AVR78_RS08735	thymidine kinase
AVR78_RS08745	105.797	3780.27	-5.1591	0	0	AVR78_RS08745	DNA-binding transcriptional regulator H-NS
AVR78_RS08750	128.893	457.923	-1.8289	0.028428	0.0026611	AVR78_RS08750	UTP--glucose-1-phosphate uridylyltransferase
AVR78_RS08770	55.8784	241.693	-2.1128	0.0017834	0.00017867	AVR78_RS08770	formyltetrahydrofolate deformylase
AVR78_RS08890	155.715	1387.13	-3.1551	6.335e-73	9.0605e-73	AVR78_RS08890	transporter
AVR78_RS08895	32.037	498.832	-3.9607	1.2207e-45	6.8154e-46	chaB	cation transport regulator
AVR78_RS08905	96.856	470.864	-2.2814	3.1975e-08	3.9655e-09	AVR78_RS08905	2-dehydro-3-deoxyphosphooctonate aldolase
AVR78_RS08930	170.616	872.851	-2.355	2.5109e-16	4.4068e-17	AVR78_RS08930	glutamyl-tRNA reductase
AVR78_RS08940	95.3659	503.841	-2.4014	6.2746e-11	8.7221e-12	AVR78_RS08940	4-(cytidine 5'-diphospho)-2-C-methyl-D-erythritol kinase
AVR78_RS08950	98.3461	1359.99	-3.7896	3.9041e-111	1.0885e-110	AVR78_RS08950	ribose-phosphate pyrophosphokinase
AVR78_RS08965	59.6037	2879.03	-5.594	0	0	AVR78_RS08965	membrane protein
AVR78_RS08970	34.2721	194.523	-2.5048	7.4437e-06	8.3778e-07	AVR78_RS08970	aminoacyl-tRNA hydrolase
AVR78_RS08975	178.811	1765.32	-3.3034	1.7133e-104	4.3376e-104	AVR78_RS08975	redox-regulated ATPase YchF
AVR78_RS09010	78.9749	184.088	-1.2209	0.049333	0.0045483	AVR78_RS09010	cold shock domain-containing protein
AVR78_RS09035	65.564	137.753	-1.0711	0.011976	0.0011451	AVR78_RS09035	N-acetyltransferase
AVR78_RS09040	192.967	2307.15	-3.5797	2.0622e-165	8.6516e-165	AVR78_RS09040	phosphoenolpyruvate carboxykinase (ATP)
AVR78_RS09235	100.581	454.584	-2.1762	2.3005e-06	2.648e-07	AVR78_RS09235	alanine racemase
AVR78_RS09240	145.284	881.617	-2.6013	4.5954e-25	1.1561e-25	AVR78_RS09240	D-amino acid dehydrogenase small subunit
AVR78_RS09250	144.539	573.969	-1.9895	0.00013414	1.4239e-05	AVR78_RS09250	SpoVR family protein
AVR78_RS09255	122.188	623.226	-2.3507	5.5193e-12	8.0828e-13	AVR78_RS09255	fatty acid metabolism transcriptional regulator FadR
AVR78_RS09295	93.8758	399.9	-2.0908	0.00010746	1.1467e-05	AVR78_RS09295	septum site-determining protein MinC
AVR78_RS09300	72.2695	606.946	-3.0701	1.7261e-30	5.4782e-31	AVR78_RS09300	septum site-determining protein MinD
AVR78_RS09325	67.7992	139.422	-1.0401	0.0068878	0.00066773	AVR78_RS09325	tRNA (adenosine(37)-N6)-threonylcarbamoyltransferase complex dimerization subunit type 1 TsaB
AVR78_RS09340	55.8784	115.211	-1.0439	0.014813	0.0014103	AVR78_RS09340	YoaH family protein
AVR78_RS09355	130.383	1533.65	-3.5561	5.9623e-109	1.6213e-108	AVR78_RS09355	L-serine ammonia-lyase
AVR78_RS09365	248.845	903.323	-1.86	0.0006328	6.5191e-05	AVR78_RS09365	TerC family protein
AVR78_RS09370	92.3857	377.359	-2.0302	0.00076086	7.8091e-05	AVR78_RS09370	PTS mannose transporter subunit IIAB
AVR78_RS09380	64.074	308.9	-2.2693	1.0183e-05	1.1403e-06	AVR78_RS09380	PTS mannose transporter subunit IID
AVR78_RS09395	75.9947	154.032	-1.0193	0.0030306	0.00029994	AVR78_RS09395	hypothetical protein
AVR78_RS09410	33.5271	1044.83	-4.9618	4.6418e-132	1.5609e-131	AVR78_RS09410	cold-shock protein CspC
AVR78_RS09415	16.391	329.771	-4.3305	9.6109e-36	3.7734e-36	AVR78_RS09415	DUF2627 domain-containing protein
AVR78_RS09440	124.423	712.557	-2.5178	4.1564e-18	7.8988e-19	AVR78_RS09440	DNA-binding transcriptional regulator KdgR
AVR78_RS09450	251.08	1817.5	-2.8557	5.2886e-70	6.9752e-70	AVR78_RS09450	protease HtpX
AVR78_RS09455	290.568	1317	-2.1803	5.8542e-16	1.0129e-16	AVR78_RS09455	carboxy terminal-processing peptidase
AVR78_RS09460	69.2893	821.924	-3.5683	1.0413e-59	9.8011e-60	AVR78_RS09460	RNA chaperone ProQ
AVR78_RS09485	31.2919	388.629	-3.6345	2.5478e-30	8.0281e-31	AVR78_RS09485	DUF1480 domain-containing protein
AVR78_RS09500	74.5046	629.488	-3.0788	8.1886e-32	2.7557e-32	AVR78_RS09500	DUF535 domain-containing protein
AVR78_RS09550	90.8956	877.025	-3.2703	1.7585e-51	1.2029e-51	AVR78_RS09550	DUF533 domain-containing protein
AVR78_RS09555	81.9551	793.121	-3.2746	6.9511e-47	4.0237e-47	AVR78_RS09555	YebG family protein
AVR78_RS09565	53.6433	110.62	-1.0441	0.016998	0.0016121	AVR78_RS09565	keto-hydroxyglutarate-aldolase/keto-deoxy-phosphogluconate aldolase
AVR78_RS09595	125.913	530.974	-2.0762	1.3553e-05	1.5081e-06	AVR78_RS09595	pyruvate kinase
AVR78_RS09620	147.519	336.45	-1.1895	0.0035144	0.00034649	AVR78_RS09620	lauroyl-Kdo(2)-lipid IV(A) myristoyltransferase
AVR78_RS09625	111.757	740.107	-2.7274	2.6445e-25	6.7376e-26	AVR78_RS09625	murein DD-endopeptidase MepM
AVR78_RS09630	64.819	455.001	-2.8114	7.3024e-18	1.3712e-18	AVR78_RS09630	zinc ABC transporter substrate-binding protein
AVR78_RS09635	54.3884	377.776	-2.7962	7.8325e-15	1.2807e-15	AVR78_RS09635	zinc ABC transporter ATP-binding protein ZnuC
AVR78_RS09650	46.1928	178.244	-1.9481	0.052888	0.0048669	AVR78_RS09650	Holliday junction branch migration protein RuvA
AVR78_RS09655	25.3316	112.289	-2.1482	0.024308	0.0022861	AVR78_RS09655	crossover junction endodeoxyribonuclease RuvC
AVR78_RS09660	65.564	312.657	-2.2536	1.3416e-05	1.4939e-06	AVR78_RS09660	YebC/PmpR family DNA-binding transcriptional regulator
AVR78_RS09700	167.635	778.094	-2.2146	6.791e-11	9.4281e-12	AVR78_RS09700	copper homeostasis protein CutC
AVR78_RS09710	136.343	512.607	-1.9106	0.0028448	0.00028187	AVR78_RS09710	arginine--tRNA ligase
AVR78_RS09735	78.9749	166.138	-1.0729	0.0059852	0.00058164	AVR78_RS09735	trehalose-phosphatase
AVR78_RS09760	27.5667	328.102	-3.5731	6.2239e-25	1.5507e-25	AVR78_RS09760	ferritin
AVR78_RS09795	52.8983	309.735	-2.5497	4.1726e-09	5.3604e-10	AVR78_RS09795	H-type ferritin
AVR78_RS09810	81.9551	326.432	-1.9939	0.0036511	0.00035949	AVR78_RS09810	YecA family protein
AVR78_RS09845	217.553	515.529	-1.2447	0.0023052	0.00022954	AVR78_RS09845	excinuclease ABC subunit UvrC
AVR78_RS09850	122.933	776.841	-2.6598	3.3336e-24	8.0998e-25	AVR78_RS09850	two-component system response regulator UvrY
AVR78_RS09860	112.502	913.759	-3.0219	5.3286e-43	2.7043e-43	AVR78_RS09860	transcriptional regulator SdiA
AVR78_RS09870	37.9973	76.3901	-1.0075	0.032565	0.0030399	AVR78_RS09870	amino acid ABC transporter permease
AVR78_RS09875	154.225	326.015	-1.0799	0.00015014	1.5902e-05	AVR78_RS09875	D-cysteine desulfhydrase
AVR78_RS09880	150.499	1270.25	-3.0773	2.4288e-62	2.4483e-62	AVR78_RS09880	cystine ABC transporter substrate-binding protein
AVR78_RS10090	5.96037	74.3029	-3.6399	5.3959e-07	6.3487e-08	AVR78_RS10090	oxidoreductase
AVR78_RS10135	59.6037	127.317	-1.0949	0.022089	0.0020814	AVR78_RS10135	adenosylcobinamide-GDP ribazoletransferase
AVR78_RS10140	58.1136	859.493	-3.8865	1.3915e-74	2.0992e-74	AVR78_RS10140	hypothetical protein
AVR78_RS10275	191.477	1007.26	-2.3952	4.1038e-20	8.4083e-21	AVR78_RS10275	APC family permease
AVR78_RS10380	166.89	626.148	-1.9076	0.0010701	0.00010872	AVR78_RS10380	NAD-dependent epimerase
AVR78_RS10410	75.2496	301.386	-2.0019	0.0045018	0.00044	AVR78_RS10410	dTDP-glucose 4%2C6-dehydratase
AVR78_RS10425	189.242	2262.9	-3.5799	2.6937e-162	1.0787e-161	AVR78_RS10425	phosphogluconate dehydrogenase (NADP(+)-dependent%2C decarboxylating)
AVR78_RS10590	83.4451	196.611	-1.2364	0.053147	0.0048897	AVR78_RS10590	lipid kinase YegS
AVR78_RS10670	111.757	622.809	-2.4784	4.9071e-15	8.1295e-16	AVR78_RS10670	fructose-bisphosphate aldolase
AVR78_RS10735	142.304	572.717	-2.0088	7.0818e-05	7.6275e-06	AVR78_RS10735	iron-sulfur cluster carrier protein ApbC
AVR78_RS10745	58.8586	231.257	-1.9742	0.019125	0.0018075	AVR78_RS10745	DUF1456 domain-containing protein
AVR78_RS10780	68.5442	154.867	-1.1759	0.039671	0.0036884	AVR78_RS10780	ABC transporter substrate-binding protein
AVR78_RS10915	174.341	363.583	-1.0604	2.9174e-05	3.1937e-06	AVR78_RS10915	lysine transporter
AVR78_RS11000	40.9775	172.817	-2.0763	0.013044	0.0012446	AVR78_RS11000	GTP-binding protein
AVR78_RS11010	85.6803	537.235	-2.6485	5.77e-17	1.0379e-17	AVR78_RS11010	bifunctional murein DD-endopeptidase/murein LD-carboxypeptidase
AVR78_RS11040	27.5667	778.094	-4.8189	2.1934e-95	4.7596e-95	AVR78_RS11040	hypothetical protein
AVR78_RS11045	3.72523	28.8028	-2.9508	0.018759	0.0017745	AVR78_RS11045	hypothetical protein
AVR78_RS11065	64.074	377.776	-2.5597	5.9481e-11	8.2787e-12	AVR78_RS11065	50S ribosomal protein L25
AVR78_RS11095	9.6856	58.8579	-2.6033	0.007455	0.00072113	AVR78_RS11095	hypothetical protein
AVR78_RS11100	72.2695	268.826	-1.8952	0.038351	0.0035725	AVR78_RS11100	DUF3413 domain-containing protein
AVR78_RS11115	112.502	4117.13	-5.1936	0	0	AVR78_RS11115	ecotin
AVR78_RS11155	656.385	18753.6	-4.8365	0	0	AVR78_RS11155	phosphoporin PhoE
AVR78_RS11170	73.0145	655.369	-3.1661	1.0204e-35	3.9989e-36	AVR78_RS11170	transcriptional regulator RcsB
AVR78_RS11180	394.129	1883.87	-2.257	6.9645e-27	1.9163e-27	AVR78_RS11180	DNA topoisomerase (ATP-hydrolyzing) subunit A
AVR78_RS11185	95.3659	197.863	-1.053	0.0017305	0.00017349	AVR78_RS11185	bifunctional 2-polyprenyl-6-hydroxyphenol methylase/3-demethylubiquinol 3-O-methyltransferase UbiG
AVR78_RS11320	52.1532	104.775	-1.0065	0.012133	0.0011594	AVR78_RS11320	1%2C4-dihydroxy-2-naphthoyl-CoA synthase
AVR78_RS11350	124.423	272.166	-1.1292	0.0020539	0.00020498	AVR78_RS11350	NADH-quinone oxidoreductase subunit N
AVR78_RS11360	179.556	454.166	-1.3388	0.047887	0.0044233	AVR78_RS11360	NADH-quinone oxidoreductase subunit L
AVR78_RS11385	178.066	847.805	-2.2513	8.7742e-13	1.3287e-13	AVR78_RS11385	NADH-quinone oxidoreductase subunit NuoG
AVR78_RS11390	132.618	505.093	-1.9293	0.0018687	0.00018705	AVR78_RS11390	NADH-quinone oxidoreductase subunit NuoF
AVR78_RS11395	26.8217	154.032	-2.5218	5.1943e-05	5.6151e-06	AVR78_RS11395	NADH-quinone oxidoreductase subunit NuoE
AVR78_RS11400	104.306	770.997	-2.8859	9.5535e-32	3.2077e-32	AVR78_RS11400	NADH-quinone oxidoreductase subunit NuoC/D
AVR78_RS11405	74.5046	355.235	-2.2534	3.5036e-06	3.9974e-07	AVR78_RS11405	NADH-quinone oxidoreductase subunit B
AVR78_RS11410	14.9009	159.877	-3.4235	8.0509e-12	1.1697e-12	AVR78_RS11410	NADH-quinone oxidoreductase subunit A
AVR78_RS11415	35.7622	156.537	-2.13	0.0097429	0.00093628	AVR78_RS11415	hypothetical protein
AVR78_RS11425	91.6407	371.097	-2.0177	0.0011264	0.00011417	AVR78_RS11425	transcriptional regulator LrhA
AVR78_RS11430	145.284	331.441	-1.1899	0.0038068	0.00037432	AVR78_RS11430	pyridoxal phosphate-dependent aminotransferase
AVR78_RS11435	67.7992	139.005	-1.0358	0.0064771	0.00062888	AVR78_RS11435	5'-deoxynucleotidase
AVR78_RS11450	18.6261	149.858	-3.0082	3.2526e-08	4.0327e-09	AVR78_RS11450	YfbU family protein
AVR78_RS11455	54.3884	359.827	-2.7259	4.4994e-13	6.8845e-14	AVR78_RS11455	DUF412 domain-containing protein
AVR78_RS11460	128.893	1299.47	-3.3337	3.0551e-79	5.2163e-79	AVR78_RS11460	acetate kinase
AVR78_RS11465	149.754	742.195	-2.3092	7.1213e-13	1.0829e-13	AVR78_RS11465	phosphate acetyltransferase
AVR78_RS11475	26.8217	219.569	-3.0332	1.2289e-11	1.7686e-12	AVR78_RS11475	phosphodiesterase
AVR78_RS11490	9.6856	102.271	-3.4004	5.874e-08	7.2058e-09	AVR78_RS11490	dihydroneopterin triphosphate 2'-epimerase
AVR78_RS11545	116.972	555.185	-2.2468	8.8726e-09	1.1235e-09	AVR78_RS11545	amidophosphoribosyltransferase
AVR78_RS11550	75.2496	304.308	-2.0158	0.0033082	0.00032682	AVR78_RS11550	colicin V production protein
AVR78_RS11555	112.502	267.991	-1.2522	0.032187	0.0030059	AVR78_RS11555	SPOR domain-containing protein
AVR78_RS11565	151.989	764.318	-2.3302	8.6078e-14	1.3513e-14	AVR78_RS11565	acetyl-CoA carboxylase carboxyltransferase subunit beta
AVR78_RS11600	233.944	1266.07	-2.4361	7.5502e-27	2.0736e-27	AVR78_RS11600	beta-ketoacyl-[acyl-carrier-protein] synthase I
AVR78_RS11635	83.4451	305.56	-1.8726	0.038805	0.0036139	AVR78_RS11635	50S ribosomal protein L3 N(5)-glutamine methyltransferase
AVR78_RS11645	105.051	635.332	-2.5964	2.2408e-18	4.3049e-19	AVR78_RS11645	phosphohistidine phosphatase
AVR78_RS11660	182.536	452.497	-1.3097	0.024851	0.0023352	AVR78_RS11660	hypothetical protein
AVR78_RS11670	74.5046	280.932	-1.9148	0.025486	0.0023912	AVR78_RS11670	long-chain fatty acid transporter FadL
AVR78_RS11675	90.8956	326.849	-1.8463	0.049315	0.0045483	AVR78_RS11675	phospholipid-binding lipoprotein MlaA
AVR78_RS11870	37.2523	176.991	-2.2483	0.0011419	0.00011567	AVR78_RS11870	hypothetical protein
AVR78_RS11875	15.646	1777.43	-6.8279	6.8735e-280	6.0557e-279	AVR78_RS11875	hypothetical protein
AVR78_RS11920	46.1928	283.436	-2.6173	2.912e-09	3.775e-10	AVR78_RS11920	hypothetical protein
AVR78_RS12055	59.6037	316.831	-2.4102	1.695e-07	2.04e-08	AVR78_RS12055	DUF2502 domain-containing protein
AVR78_RS12065	171.361	378.194	-1.1421	0.00043534	4.5261e-05	AVR78_RS12065	NupC/NupG family nucleoside CNT transporter
AVR78_RS12095	216.063	877.025	-2.0212	4.6046e-07	5.4336e-08	AVR78_RS12095	glutamate--tRNA ligase
AVR78_RS12145	108.777	772.667	-2.8285	8.2602e-30	2.5428e-30	AVR78_RS12145	cell division protein ZipA
AVR78_RS12160	75.9947	314.744	-2.0502	0.0013992	0.00014108	AVR78_RS12160	cysteine synthase A
AVR78_RS12170	36.5073	598.18	-4.0343	3.0392e-56	2.4931e-56	AVR78_RS12170	phosphocarrier protein HPr
AVR78_RS12175	190.732	2302.56	-3.5936	1.5047e-166	6.4352e-166	AVR78_RS12175	phosphoenolpyruvate-protein phosphotransferase PtsI
AVR78_RS12180	122.188	1387.13	-3.5049	1.8307e-95	3.9923e-95	AVR78_RS12180	glucose-specific phosphotransferase enzyme IIA component
AVR78_RS12190	113.992	543.079	-2.2522	1.0187e-08	1.2866e-09	pdxK	pyridoxine/pyridoxal/pyridoxamine kinase
AVR78_RS12240	129.638	618.217	-2.2536	9.2446e-10	1.2233e-10	AVR78_RS12240	dyp-type peroxidase
AVR78_RS12260	49.173	702.538	-3.8366	9.1164e-60	8.5993e-60	AVR78_RS12260	N-acetylmuramoyl-L-alanine amidase AmiA
AVR78_RS12415	75.2496	320.171	-2.0891	0.00054988	5.6862e-05	AVR78_RS12415	neutral zinc metallopeptidase
AVR78_RS12420	118.462	278.01	-1.2307	0.019161	0.0018106	AVR78_RS12420	phosphoribosylaminoimidazolesuccinocarboxamide synthase
AVR78_RS12430	160.185	781.851	-2.2872	7.1478e-13	1.0865e-13	AVR78_RS12430	outer membrane protein assembly factor BamC
AVR78_RS12435	204.888	1179.25	-2.525	2.8937e-29	8.6715e-30	AVR78_RS12435	4-hydroxy-tetrahydrodipicolinate synthase
AVR78_RS12440	58.8586	305.978	-2.3781	6.6046e-07	7.7419e-08	AVR78_RS12440	glycine cleavage system transcriptional repressor
AVR78_RS12445	56.6235	313.909	-2.4709	3.401e-08	4.212e-09	AVR78_RS12445	thioredoxin-dependent thiol peroxidase
AVR78_RS12460	142.304	324.762	-1.1904	0.0042356	0.00041472	AVR78_RS12460	beta-barrel assembly-enhancing protease
AVR78_RS12500	109.522	449.992	-2.0387	0.00018583	1.9617e-05	AVR78_RS12500	phosphoribosylformylglycinamidine cyclo-ligase
AVR78_RS12530	178.811	788.529	-2.1407	3.6175e-09	4.6718e-10	AVR78_RS12530	polyphosphate kinase 1
AVR78_RS12560	182.536	2411.51	-3.7237	1.7102e-188	8.5609e-188	AVR78_RS12560	GMP synthase (glutamine-hydrolyzing)
AVR78_RS12565	233.944	2936.64	-3.6499	2.2119e-219	1.2992e-218	AVR78_RS12565	IMP dehydrogenase
AVR78_RS12575	47.6829	726.332	-3.9291	1.1923e-64	1.3066e-64	AVR78_RS12575	hypothetical protein
AVR78_RS12585	213.828	464.602	-1.1195	3.7124e-05	4.044e-06	AVR78_RS12585	ribosome biogenesis GTPase Der
AVR78_RS12590	160.185	381.95	-1.2536	0.010925	0.0010469	AVR78_RS12590	outer membrane protein assembly factor BamB
AVR78_RS12595	59.6037	249.207	-2.0639	0.0035532	0.00035024	AVR78_RS12595	membrane protein
AVR78_RS12600	108.032	759.727	-2.814	7.5913e-29	2.2444e-29	AVR78_RS12600	histidine--tRNA ligase
AVR78_RS12605	110.267	431.207	-1.9674	0.0016286	0.00016361	AVR78_RS12605	4-hydroxy-3-methylbut-2-en-1-yl diphosphate synthase (flavodoxin)
AVR78_RS12610	89.4055	396.143	-2.1476	2.3734e-05	2.6164e-06	AVR78_RS12610	cytoskeleton protein RodZ
AVR78_RS12615	125.168	453.749	-1.858	0.016107	0.0015298	AVR78_RS12615	bifunctional tRNA (adenosine(37)-C2)-methyltransferase TrmG/ribosomal RNA large subunit methyltransferase RlmN
AVR78_RS12620	67.0541	505.51	-2.9143	4.9479e-22	1.0975e-22	AVR78_RS12620	nucleoside-diphosphate kinase
AVR78_RS12635	166.145	762.649	-2.1986	2.6334e-10	3.5694e-11	AVR78_RS12635	3-mercaptopyruvate sulfurtransferase
AVR78_RS12675	19.3712	94.7571	-2.2903	0.012158	0.0011615	hscB	co-chaperone HscB
AVR78_RS12685	46.1928	179.078	-1.9549	0.048622	0.0044882	AVR78_RS12685	Fe-S cluster assembly scaffold IscU
AVR78_RS12695	268.217	663.717	-1.3072	0.0060265	0.00058552	AVR78_RS12695	Fe-S cluster assembly transcriptional regulator IscR
AVR78_RS12700	93.8758	594.006	-2.6617	6.2702e-19	1.2281e-19	AVR78_RS12700	tRNA (cytosine(32)/uridine(32)-2'-O)-methyltransferase TrmJ
AVR78_RS12705	116.972	513.859	-2.1352	2.3323e-06	2.6839e-07	AVR78_RS12705	inositol-1-monophosphatase
AVR78_RS12740	212.338	1822.51	-3.1015	1.0789e-90	2.1506e-90	AVR78_RS12740	serine hydroxymethyltransferase
AVR78_RS12760	82.7001	300.551	-1.8616	0.047577	0.0043956	AVR78_RS12760	nitrogen regulatory protein P-II
AVR78_RS12775	115.482	268.409	-1.2168	0.016199	0.0015382	AVR78_RS12775	sensor histidine kinase
AVR78_RS12780	318.88	786.86	-1.3031	0.0023621	0.00023468	AVR78_RS12780	phosphoribosylformylglycinamidine synthase
AVR78_RS12830	52.1532	280.097	-2.4251	6.0172e-07	7.0684e-08	AVR78_RS12830	ribonuclease 3
AVR78_RS12840	100.581	222.074	-1.1427	0.0071164	0.00068944	AVR78_RS12840	signal peptidase I
AVR78_RS12845	101.326	611.956	-2.5944	1.0488e-17	1.9543e-18	AVR78_RS12845	elongation factor 4
AVR78_RS12855	42.4676	475.873	-3.4861	1.6663e-33	6.0267e-34	AVR78_RS12855	sigma-E factor regulatory protein RseB
AVR78_RS12860	111.012	1083.24	-3.2866	5.5312e-64	5.8712e-64	AVR78_RS12860	anti-sigma-E factor RseA
AVR78_RS12865	210.848	1050.68	-2.317	6.8266e-18	1.2835e-18	AVR78_RS12865	RNA polymerase sigma factor RpoE
AVR78_RS12885	198.182	6504.85	-5.0366	0	0	AVR78_RS12885	autonomous glycyl radical cofactor GrcA
AVR78_RS12900	93.8758	214.56	-1.1926	0.020871	0.0019696	AVR78_RS12900	thioredoxin TrxC
AVR78_RS12910	236.18	1227.67	-2.378	2.2549e-23	5.2921e-24	AVR78_RS12910	protein lysine acetyltransferase
AVR78_RS12915	119.207	517.616	-2.1184	3.947e-06	4.4952e-07	pssA	phosphatidylserine synthase
AVR78_RS12950	464.909	2582.24	-2.4736	9.0058e-57	7.5422e-57	AVR78_RS12950	ATP-dependent chaperone ClpB
AVR78_RS12965	85.6803	754.3	-3.1381	7.2262e-40	3.2919e-40	AVR78_RS12965	outer membrane protein assembly factor BamD
AVR78_RS12975	85.6803	16951.5	-7.6282	0	0	AVR78_RS12975	translation inhibitor protein RaiA
AVR78_RS13030	77.4848	729.672	-3.2353	6.2368e-42	3.0732e-42	AVR78_RS13030	50S ribosomal protein L19
AVR78_RS13035	166.89	1456.42	-3.1255	1.8174e-74	2.7232e-74	AVR78_RS13035	tRNA (guanosine(37)-N1)-methyltransferase TrmD
AVR78_RS13040	87.1704	1209.72	-3.7947	2.4415e-99	5.6905e-99	rimM	ribosome maturation factor RimM
AVR78_RS13045	27.5667	270.496	-3.2946	2.5512e-17	4.6806e-18	AVR78_RS13045	30S ribosomal protein S16
AVR78_RS13065	131.873	647.437	-2.2956	4.2047e-11	5.8858e-12	AVR78_RS13065	nucleotide exchange factor GrpE
AVR78_RS13080	100.581	206.212	-1.0358	0.00091192	9.3205e-05	AVR78_RS13080	DNA repair protein RecN
AVR78_RS13090	46.1928	482.134	-3.3837	1.2558e-31	4.1877e-32	AVR78_RS13090	outer membrane protein assembly factor BamE
AVR78_RS13105	49.173	436.634	-3.1505	4.9505e-24	1.193e-24	AVR78_RS13105	SsrA-binding protein
AVR78_RS13110	3331.85	242773	-6.1871	0	0	ssrA	transfer-messenger RNA
AVR78_RS13115	67.0541	146.101	-1.1236	0.022016	0.002075	AVR78_RS13115	hypothetical protein
AVR78_RS13265	124.423	1105.78	-3.1517	2.5061e-58	2.2622e-58	AVR78_RS13265	DUF4325 domain-containing protein
AVR78_RS13270	179.556	369.845	-1.0425	1.1882e-05	1.3242e-06	AVR78_RS13270	hypothetical protein
AVR78_RS13275	148.264	510.52	-1.7838	0.052574	0.004839	AVR78_RS13275	DUF262 domain-containing protein
AVR78_RS13375	94.6208	197.028	-1.0582	0.0019915	0.00019893	AVR78_RS13375	TetR/AcrR family transcriptional regulator
AVR78_RS13440	65.564	610.703	-3.2195	6.3381e-35	2.4049e-35	AVR78_RS13440	transcriptional regulator
AVR78_RS13560	66.3091	136.5	-1.0416	0.007691	0.00074363	AVR78_RS13560	phosphatase
AVR78_RS13590	107.287	252.547	-1.2351	0.027712	0.0025957	AVR78_RS13590	hypothetical protein
AVR78_RS13595	95.3659	682.919	-2.8402	6.7454e-27	1.8571e-27	AVR78_RS13595	hypothetical protein
AVR78_RS13660	91.6407	393.639	-2.1028	8.7968e-05	9.4423e-06	AVR78_RS13660	transcriptional regulator
AVR78_RS13690	47.6829	393.639	-3.0453	6.8794e-20	1.3972e-20	AVR78_RS13690	S-ribosylhomocysteine lyase
AVR78_RS13705	52.8983	390.717	-2.8848	7.3927e-17	1.3249e-17	AVR78_RS13705	fructose-1-phosphate/6-phosphogluconate phosphatase
AVR78_RS13710	37.2523	270.496	-2.8602	7.94e-12	1.1544e-12	AVR78_RS13710	BON domain-containing protein
AVR78_RS13730	1.49009	70.546	-5.5651	1.6039e-11	2.2992e-12	AVR78_RS13730	tRNA-Arg
AVR78_RS13735	2.98018	32.1423	-3.431	0.0021109	0.00021038	AVR78_RS13735	tRNA-Arg
AVR78_RS13745	75.9947	1164.22	-3.9373	6.528e-103	1.6339e-102	AVR78_RS13745	carbon storage regulator
AVR78_RS13765	221.279	2511.69	-3.5047	2.7838e-171	1.2513e-170	AVR78_RS13765	DNA recombination/repair protein RecA
AVR78_RS13860	94.6208	216.23	-1.1923	0.0203	0.0019161	AVR78_RS13860	IclR family transcriptional regulator
AVR78_RS14045	61.0938	494.24	-3.0161	6.8059e-24	1.6303e-24	AVR78_RS14045	LacI family transcriptional regulator
AVR78_RS14130	99.8362	435.382	-2.1246	1.9159e-05	2.1179e-06	AVR78_RS14130	MarR family transcriptional regulator
AVR78_RS14150	280.137	2781.77	-3.3118	1.1995e-164	4.9383e-164	AVR78_RS14150	RNA polymerase sigma factor RpoS
AVR78_RS14155	149.009	2918.27	-4.2916	1.8621e-297	1.8228e-296	nlpD	murein hydrolase activator NlpD
AVR78_RS14170	125.168	300.134	-1.2617	0.028262	0.0026461	AVR78_RS14170	tRNA pseudouridine(13) synthase TruD
AVR78_RS14180	16.391	92.2525	-2.4927	0.0022717	0.00022631	AVR78_RS14180	2-C-methyl-D-erythritol 4-phosphate cytidylyltransferase
AVR78_RS14240	128.148	646.603	-2.3351	5.2157e-12	7.6484e-13	AVR78_RS14240	7-carboxy-7-deazaguanine synthase QueE
AVR78_RS14250	297.273	2214.48	-2.8971	5.0123e-89	9.7269e-89	AVR78_RS14250	enolase
AVR78_RS14255	300.999	1925.61	-2.6775	5.8111e-59	5.3442e-59	pyrG	CTP synthetase
AVR78_RS14265	323.35	659.125	-1.0275	1.6148e-09	2.1158e-10	AVR78_RS14265	GTP diphosphokinase
AVR78_RS14300	89.4055	386.125	-2.1106	8.3287e-05	8.9507e-06	AVR78_RS14300	flavodoxin
AVR78_RS14320	75.9947	347.721	-2.194	2.2468e-05	2.4799e-06	AVR78_RS14320	NADPH-dependent 7-cyano-7-deazaguanine reductase QueF
AVR78_RS14325	83.4451	756.805	-3.181	1.6492e-41	7.9573e-42	AVR78_RS14325	LOG family protein
AVR78_RS14330	120.697	2292.54	-4.2475	3.9978e-230	2.5158e-229	AVR78_RS14330	serine transporter
AVR78_RS14335	74.5046	909.585	-3.6098	1.3186e-67	1.609e-67	AVR78_RS14335	L-serine ammonia-lyase
AVR78_RS14455	105.797	593.589	-2.4882	1.2429e-14	2.016e-15	AVR78_RS14455	transcriptional regulator GcvA
AVR78_RS14460	90.1506	197.863	-1.1341	0.0094225	0.00090707	AVR78_RS14460	YgdI/YgdR family lipoprotein
AVR78_RS14480	201.162	453.749	-1.1735	0.00039275	4.091e-05	AVR78_RS14480	murein transglycosylase A
AVR78_RS14770	35.0172	190.349	-2.4425	2.8594e-05	3.1326e-06	AVR78_RS14770	thymidylate synthase
AVR78_RS14780	263.001	1301.55	-2.3071	2.4904e-21	5.3724e-22	AVR78_RS14780	phosphoenolpyruvate--protein phosphotransferase PtsP
AVR78_RS14785	127.403	3135.75	-4.6213	0	0	AVR78_RS14785	RNA pyrophosphohydrolase
AVR78_RS14805	78.2298	637.836	-3.0274	1.0821e-30	3.4692e-31	AVR78_RS14805	YgdI/YgdR family lipoprotein
AVR78_RS14830	125.913	694.19	-2.4629	3.7039e-16	6.4465e-17	AVR78_RS14830	HTH-type transcriptional regulator GalR
AVR78_RS14975	69.2893	463.35	-2.7414	1.0211e-16	1.8182e-17	AVR78_RS14975	hypothetical protein
AVR78_RS14985	100.581	536.818	-2.4161	7.4937e-12	1.0927e-12	AVR78_RS14985	EAL domain-containing protein
AVR78_RS14995	192.222	798.965	-2.0554	2.7498e-07	3.2783e-08	AVR78_RS14995	fimbrial adhesin protein precursor
AVR78_RS15000	194.457	1514.86	-2.9617	6.2757e-66	7.162e-66	AVR78_RS15000	fimbrial biogenesis outer membrane usher protein
AVR78_RS15005	61.8388	539.322	-3.1246	1.2048e-28	3.5265e-29	AVR78_RS15005	molecular chaperone
AVR78_RS15010	254.061	10705.5	-5.397	0	0	AVR78_RS15010	type 1 fimbrial protein
AVR78_RS15015	70.7794	327.684	-2.2109	2.5229e-05	2.7757e-06	AVR78_RS15015	DUF1471 domain-containing protein
AVR78_RS15075	215.318	1084.91	-2.333	4.7646e-19	9.3783e-20	fimA	type 1 fimbriae major subunit FimA
AVR78_RS15080	57.3685	116.464	-1.0215	0.010289	0.00098772	AVR78_RS15080	type 1 fimbrial protein
AVR78_RS15145	68.5442	651.612	-3.2489	4.795e-38	2.0628e-38	AVR78_RS15145	DUF1889 domain-containing protein
AVR78_RS15150	251.08	620.304	-1.3048	0.0073507	0.00071151	AVR78_RS15150	MFS transporter
AVR78_RS15180	56.6235	329.771	-2.542	1.6922e-09	2.212e-10	AVR78_RS15180	hypothetical protein
AVR78_RS15235	108.777	547.254	-2.3308	2.6631e-10	3.6085e-11	AVR78_RS15235	lysine--tRNA ligase
AVR78_RS15240	152.734	529.722	-1.7942	0.039086	0.0036386	AVR78_RS15240	peptide chain release factor 2
AVR78_RS15275	193.712	388.629	-1.0045	1.2333e-06	1.4354e-07	AVR78_RS15275	folate-binding protein
AVR78_RS15300	10.4306	116.881	-3.4861	2.2618e-09	2.9469e-10	AVR78_RS15300	hypothetical protein
AVR78_RS15330	38.7424	178.661	-2.2052	0.0020257	0.00020226	AVR78_RS15330	glycine cleavage system protein H
AVR78_RS15335	142.304	491.318	-1.7877	0.053172	0.004891	AVR78_RS15335	glycine cleavage system protein T
AVR78_RS15350	84.1902	465.854	-2.4682	1.9851e-11	2.8328e-12	AVR78_RS15350	Xaa-Pro aminopeptidase
AVR78_RS15355	56.6235	347.721	-2.6185	4.661e-11	6.5162e-12	AVR78_RS15355	YecA family protein
AVR78_RS15360	108.032	880.782	-3.0273	9.8508e-42	4.8109e-42	AVR78_RS15360	cell division protein ZapA
AVR78_RS15365	22.3514	710.47	-4.9903	5.0388e-91	1.0136e-90	ssrS	6S RNA
AVR78_RS15370	67.0541	322.258	-2.2648	7.3795e-06	8.3077e-07	AVR78_RS15370	5-formyltetrahydrofolate cyclo-ligase
AVR78_RS15395	116.227	1130.41	-3.2818	1.9306e-66	2.244e-66	AVR78_RS15395	oxidative stress defense protein
AVR78_RS15410	96.856	475.455	-2.2954	1.5904e-08	1.9932e-09	AVR78_RS15410	mechanosensitive ion channel protein MscS
AVR78_RS15415	203.398	2732.93	-3.7481	2.4856e-216	1.422e-215	AVR78_RS15415	class II fructose-bisphosphate aldolase
AVR78_RS15420	171.361	2489.15	-3.8605	1.5192e-209	8.0629e-209	AVR78_RS15420	phosphoglycerate kinase
AVR78_RS15425	108.777	393.639	-1.8555	0.026199	0.0024566	AVR78_RS15425	D-erythrose-4-phosphate dehydrogenase
AVR78_RS15530	245.12	899.984	-1.8764	0.00033299	3.4817e-05	AVR78_RS15530	biosynthetic arginine decarboxylase
AVR78_RS15545	72.2695	407.414	-2.495	1.2913e-10	1.7693e-11	AVR78_RS15545	methionine adenosyltransferase
AVR78_RS15570	103.561	225.413	-1.1221	0.0043037	0.00042101	AVR78_RS15570	glutathione synthase
AVR78_RS15605	20.1162	88.4956	-2.1372	0.049325	0.0045483	AVR78_RS15605	YggT family protein
AVR78_RS15775	160.185	384.455	-1.2631	0.013467	0.0012843	AVR78_RS15775	biopolymer transporter ExbB
AVR78_RS15790	61.0938	335.616	-2.4577	1.7269e-08	2.1581e-09	AVR78_RS15790	DedA family protein
AVR78_RS15815	131.873	278.427	-1.0782	0.00043639	4.536e-05	AVR78_RS15815	cell division protein FtsP
AVR78_RS15820	84.1902	188.679	-1.1642	0.019057	0.0018015	AVR78_RS15820	1-acylglycerol-3-phosphate O-acyltransferase
AVR78_RS15825	229.474	785.19	-1.7747	0.020916	0.001973	AVR78_RS15825	DNA topoisomerase IV subunit A
AVR78_RS15855	56.6235	815.663	-3.8485	1.6067e-69	2.0695e-69	AVR78_RS15855	antibiotic biosynthesis monooxygenase
AVR78_RS15865	20.1162	91.4177	-2.1841	0.032104	0.0029987	AVR78_RS15865	esterase YqiA
AVR78_RS15870	45.4478	646.185	-3.8297	6.4165e-55	4.9589e-55	AVR78_RS15870	3'%2C5'-cyclic-AMP phosphodiesterase
AVR78_RS15885	204.888	1624.23	-2.9869	1.969e-72	2.798e-72	AVR78_RS15885	outer membrane channel protein TolC
AVR78_RS15890	52.1532	1132.49	-4.4406	4.4041e-123	1.3957e-122	AVR78_RS15890	membrane protein
AVR78_RS15895	177.321	1065.7	-2.5874	2.4512e-29	7.3606e-30	AVR78_RS15895	glutathionylspermidine synthase family protein
AVR78_RS15910	114.737	1076.98	-3.2306	8.2025e-61	7.9589e-61	AVR78_RS15910	3%2C4-dihydroxy-2-butanone-4-phosphate synthase
AVR78_RS15915	82.7001	344.382	-2.058	0.00069672	7.1625e-05	AVR78_RS15915	hypothetical protein
AVR78_RS15920	68.5442	2228.67	-5.023	1.9284e-283	1.8074e-282	AVR78_RS15920	cell surface composition regulator GlgS
AVR78_RS15950	164.655	373.184	-1.1804	0.001612	0.00016197	AVR78_RS15950	multifunctional CCA addition/repair protein
AVR78_RS16030	61.8388	1861.75	-4.912	6.3731e-231	4.1286e-230	AVR78_RS16030	30S ribosomal protein S21
AVR78_RS16035	184.771	656.621	-1.8293	0.0085942	0.00082824	AVR78_RS16035	DNA primase
AVR78_RS16040	479.81	2246.62	-2.2272	1.631e-29	4.9449e-30	AVR78_RS16040	RNA polymerase sigma factor RpoD
AVR78_RS16045	117.717	247.955	-1.0748	0.00082497	8.4494e-05	AVR78_RS16045	mismatch-specific DNA-glycosylase
AVR78_RS16235	123.678	509.267	-2.0418	6.3272e-05	6.8264e-06	AVR78_RS16235	gfo/Idh/MocA family oxidoreductase
AVR78_RS16270	105.797	632.827	-2.5805	6.8805e-18	1.2931e-18	AVR78_RS16270	GntR family transcriptional regulator
AVR78_RS16285	20.1162	297.629	-3.8871	5.7457e-27	1.5839e-27	AVR78_RS16285	DUF1090 domain-containing protein
AVR78_RS16290	13.4108	144.432	-3.4289	7.4264e-11	1.0288e-11	AVR78_RS16290	DUF883 domain-containing protein
AVR78_RS16315	52.8983	215.812	-2.0285	0.011169	0.0010698	AVR78_RS16315	DUF805 domain-containing protein
AVR78_RS16345	1085.53	84967.1	-6.2904	0	0	rnpB	RNase P RNA component class A
AVR78_RS16365	127.403	292.62	-1.1996	0.0082144	0.00079215	AVR78_RS16365	sugar kinase
AVR78_RS16370	200.417	684.171	-1.7714	0.033751	0.003149	AVR78_RS16370	DeoR/GlpR transcriptional regulator
AVR78_RS16435	122.933	265.904	-1.113	0.001526	0.00015347	AVR78_RS16435	penicillin-binding protein activator
AVR78_RS16445	20.1162	88.0782	-2.1304	0.052357	0.0048201	AVR78_RS16445	DnaA initiator-associating protein DiaA
AVR78_RS16470	91.6407	197.863	-1.1104	0.0059366	0.00057717	AVR78_RS16470	hypothetical protein
AVR78_RS16475	31.2919	63.0323	-1.0103	0.053514	0.0049214	AVR78_RS16475	GIY-YIG nuclease family protein
AVR78_RS16510	275.667	1750.71	-2.6669	5.6227e-53	4.0079e-53	AVR78_RS16510	DEAD/DEAH family ATP-dependent RNA helicase
AVR78_RS16515	313.664	3788.2	-3.5942	7.1099e-273	5.9094e-272	AVR78_RS16515	lipoprotein NlpI
AVR78_RS16520	436.597	4361.75	-3.3205	7.0855e-259	5.3815e-258	AVR78_RS16520	polyribonucleotide nucleotidyltransferase
AVR78_RS16530	61.0938	1245.62	-4.3497	6.6637e-131	2.2071e-130	AVR78_RS16530	30S ribosomal protein S15
AVR78_RS16545	483.535	1930.62	-1.9974	1.0411e-12	1.5696e-13	AVR78_RS16545	translation initiation factor IF-2
AVR78_RS16550	239.16	896.227	-1.9059	9.7832e-05	1.0468e-05	nusA	transcription termination/antitermination protein NusA
AVR78_RS16555	83.4451	404.492	-2.2772	3.4052e-07	4.0465e-08	AVR78_RS16555	ribosome maturation factor RimP
AVR78_RS16595	76.7397	1251.04	-4.027	3.2661e-115	9.4037e-115	AVR78_RS16595	preprotein translocase subunit SecG
AVR78_RS16610	381.464	3064.37	-3.006	1.0511e-137	3.7043e-137	hflB	ATP-dependent zinc metalloprotease FtsH
AVR78_RS16615	119.207	757.222	-2.6672	7.0795e-24	1.6931e-24	AVR78_RS16615	23S rRNA (uridine(2552)-2'-O)-methyltransferase
AVR78_RS16630	111.757	471.281	-2.0762	4.1475e-05	4.5056e-06	AVR78_RS16630	transcription elongation factor GreA
AVR78_RS16645	146.029	303.891	-1.0573	0.00011968	1.2738e-05	AVR78_RS16645	EamA family transporter
AVR78_RS16650	25.3316	792.286	-4.967	9.8186e-101	2.3635e-100	AVR78_RS16650	50S ribosomal protein L27
AVR78_RS16655	134.853	1628.82	-3.5944	1.9491e-118	5.9626e-118	AVR78_RS16655	50S ribosomal protein L21
AVR78_RS16660	125.913	522.208	-2.0522	3.6162e-05	3.9449e-06	AVR78_RS16660	octaprenyl-diphosphate synthase
AVR78_RS16685	43.2127	263.817	-2.61	1.2334e-08	1.5524e-09	AVR78_RS16685	phospholipid-binding protein MlaC
AVR78_RS16695	91.6407	184.505	-1.0096	0.00093952	9.5914e-05	AVR78_RS16695	ABC transporter permease
AVR78_RS16715	96.1109	208.299	-1.1159	0.0053327	0.0005196	AVR78_RS16715	3-deoxy-manno-octulosonate-8-phosphatase KdsC
AVR78_RS16725	29.0568	142.762	-2.2967	0.0019271	0.00019258	AVR78_RS16725	lipopolysaccharide ABC transporter substrate-binding protein LptA
AVR78_RS16735	184.771	798.965	-2.1124	1.3711e-08	1.7241e-09	AVR78_RS16735	RNA polymerase sigma-54 factor
AVR78_RS16740	4.47028	161.546	-5.1754	7.0473e-23	1.6161e-23	AVR78_RS16740	ribosome hibernation promoting factor
AVR78_RS16745	36.5073	267.157	-2.8714	7.7718e-12	1.131e-12	AVR78_RS16745	PTS IIA-like nitrogen regulatory protein PtsN
AVR78_RS16840	53.6433	284.689	-2.4079	7.575e-07	8.8582e-08	AVR78_RS16840	ClpXP protease specificity-enhancing factor
AVR78_RS16845	125.168	1041.08	-3.0561	2.1358e-50	1.3856e-50	sspA	stringent starvation protein A
AVR78_RS16855	79.7199	1187.18	-3.8965	8.2359e-103	2.0497e-102	AVR78_RS16855	30S ribosomal protein S9
AVR78_RS16860	187.007	3008.02	-4.0077	8.3119e-272	6.7806e-271	AVR78_RS16860	50S ribosomal protein L13
AVR78_RS16870	96.856	1258.14	-3.6993	6.8395e-98	1.553e-97	AVR78_RS16870	hypothetical protein
AVR78_RS16875	152.734	616.965	-2.0142	3.0546e-05	3.3406e-06	AVR78_RS16875	serine endoprotease DegQ
AVR78_RS16885	225.749	1614.63	-2.8384	3.8989e-61	3.8167e-61	AVR78_RS16885	malate dehydrogenase
AVR78_RS16890	137.088	287.193	-1.0669	0.00025012	2.6271e-05	AVR78_RS16890	arginine repressor
AVR78_RS16895	100.581	207.046	-1.0416	0.0010274	0.00010457	AVR78_RS16895	DUF1471 domain-containing protein
AVR78_RS16915	66.3091	298.464	-2.1703	0.00014728	1.5604e-05	AVR78_RS16915	p-hydroxybenzoic acid efflux pump subunit AaeA
AVR78_RS16930	255.551	640.758	-1.3262	0.012825	0.0012245	AVR78_RS16930	metalloprotease TldD
AVR78_RS16960	198.927	685.424	-1.7848	0.024105	0.0022675	AVR78_RS16960	rod shape-determining protein
AVR78_RS17025	121.442	766.406	-2.6578	7.7511e-24	1.8507e-24	AVR78_RS17025	tRNA dihydrouridine synthase DusB
AVR78_RS17095	31.2919	159.042	-2.3455	0.00053718	5.5587e-05	AVR78_RS17095	L-threonylcarbamoyladenylate synthase type 1 TsaC
AVR78_RS17100	37.2523	473.368	-3.6676	2.8401e-37	1.187e-37	AVR78_RS17100	DNA topoisomerase I-like protein
AVR78_RS17105	74.5046	1294.87	-4.1193	3.7765e-124	1.2055e-123	AVR78_RS17105	DUF494 domain-containing protein
AVR78_RS17115	96.1109	1067.79	-3.4738	2.2049e-72	3.1131e-72	AVR78_RS17115	peptide deformylase
AVR78_RS17120	108.777	662.465	-2.6065	2.2495e-19	4.4717e-20	AVR78_RS17120	methionyl-tRNA formyltransferase
AVR78_RS17125	102.816	247.12	-1.2651	0.049214	0.0045402	AVR78_RS17125	16S rRNA (cytosine(967)-C(5))-methyltransferase RsmB
AVR78_RS17135	149.754	372.767	-1.3157	0.04701	0.004346	AVR78_RS17135	large-conductance mechanosensitive channel protein MscL
AVR78_RS17150	14.9009	93.5048	-2.6496	0.00047508	4.93e-05	AVR78_RS17150	hypothetical protein
AVR78_RS17155	57.3685	659.125	-3.5222	7.6778e-47	4.4386e-47	AVR78_RS17155	50S ribosomal protein L17
AVR78_RS17160	222.024	3037.65	-3.7742	9.3276e-244	6.4202e-243	AVR78_RS17160	DNA-directed RNA polymerase subunit alpha
AVR78_RS17165	188.497	1656.79	-3.1358	2.9772e-85	5.4645e-85	AVR78_RS17165	30S ribosomal protein S4
AVR78_RS17170	42.4676	717.983	-4.0795	1.685e-68	2.1148e-68	AVR78_RS17170	30S ribosomal protein S11
AVR78_RS17175	58.1136	866.172	-3.8977	1.4408e-75	2.2348e-75	AVR78_RS17175	30S ribosomal protein S13
AVR78_RS17180	23.8415	153.198	-2.6838	4.5125e-06	5.1312e-07	AVR78_RS17180	50S ribosomal protein L36
AVR78_RS17185	287.588	2998.42	-3.3821	4.0484e-187	1.9815e-186	AVR78_RS17185	preprotein translocase subunit SecY
AVR78_RS17190	165.4	994.741	-2.5884	1.5572e-27	4.3833e-28	AVR78_RS17190	50S ribosomal protein L15
AVR78_RS17200	117.717	735.933	-2.6442	1.5873e-22	3.5822e-23	AVR78_RS17200	30S ribosomal protein S5
AVR78_RS17205	22.3514	274.253	-3.6171	1.1713e-21	2.5542e-22	AVR78_RS17205	50S ribosomal protein L18
AVR78_RS17210	100.581	956.755	-3.2498	4.4101e-55	3.4384e-55	AVR78_RS17210	50S ribosomal protein L6
AVR78_RS17215	79.7199	804.392	-3.3349	8.7026e-50	5.556e-50	AVR78_RS17215	30S ribosomal protein S8
AVR78_RS17220	34.2721	452.079	-3.7215	8.9795e-37	3.6796e-37	AVR78_RS17220	30S ribosomal protein S14
AVR78_RS17225	77.4848	1333.28	-4.1049	5.5413e-127	1.8082e-126	AVR78_RS17225	50S ribosomal protein L5
AVR78_RS17230	30.5469	534.731	-4.1297	1.3754e-52	9.6635e-53	AVR78_RS17230	50S ribosomal protein L24
AVR78_RS17235	81.9551	1605.03	-4.2916	1.6996e-164	6.9325e-164	AVR78_RS17235	50S ribosomal protein L14
AVR78_RS17250	48.428	460.428	-3.2491	2.2262e-27	6.2226e-28	AVR78_RS17250	50S ribosomal protein L16
AVR78_RS17255	147.519	1122.89	-2.9282	1.2869e-47	7.5789e-48	AVR78_RS17255	30S ribosomal protein S3
AVR78_RS17260	65.564	278.845	-2.0885	0.0012768	0.00012894	AVR78_RS17260	50S ribosomal protein L22
AVR78_RS17265	19.3712	131.491	-2.763	7.2386e-06	8.1553e-07	AVR78_RS17265	30S ribosomal protein S19
AVR78_RS17270	146.029	1338.71	-3.1965	5.0543e-73	7.2762e-73	AVR78_RS17270	50S ribosomal protein L2
AVR78_RS17275	39.4874	178.661	-2.1778	0.0029898	0.00029596	AVR78_RS17275	50S ribosomal protein L23
AVR78_RS17280	90.8956	769.328	-3.0813	1.3549e-38	5.9331e-39	AVR78_RS17280	50S ribosomal protein L4
AVR78_RS17285	137.088	1126.23	-3.0383	1.9065e-53	1.3768e-53	AVR78_RS17285	50S ribosomal protein L3
AVR78_RS17290	200.417	1540.32	-2.9422	1.2385e-65	1.3918e-65	AVR78_RS17290	30S ribosomal protein S10
AVR78_RS17300	92.3857	480.882	-2.3799	4.205e-10	5.6492e-11	AVR78_RS17300	bacterioferritin
AVR78_RS17305	22.3514	247.955	-3.4716	4.5932e-18	8.7139e-19	AVR78_RS17305	bacterioferritin-associated ferredoxin
AVR78_RS17315	394.129	4886.46	-3.632	0	0	AVR78_RS17315	elongation factor G
AVR78_RS17320	63.3289	915.429	-3.8535	5.3512e-78	8.7307e-78	AVR78_RS17320	30S ribosomal protein S7
AVR78_RS17325	95.3659	1254.38	-3.7174	1.2766e-98	2.9442e-98	AVR78_RS17325	30S ribosomal protein S12
AVR78_RS17345	70.0343	260.478	-1.895	0.041594	0.0038582	AVR78_RS17345	hypothetical protein
AVR78_RS17350	267.471	1044	-1.9647	1.1009e-06	1.2823e-07	AVR78_RS17350	FKBP-type peptidyl-prolyl cis-trans isomerase
AVR78_RS17360	101.326	1326.6	-3.7107	8.6443e-104	2.176e-103	AVR78_RS17360	peptidylprolyl isomerase
AVR78_RS17380	183.281	376.941	-1.0403	8.9104e-06	1.0003e-06	AVR78_RS17380	ABC transporter ATP-binding protein
AVR78_RS17390	58.8586	280.097	-2.2506	4.0512e-05	4.4042e-06	AVR78_RS17390	hydrolase
AVR78_RS17400	118.462	262.565	-1.1482	0.0039167	0.00038452	AVR78_RS17400	phosphoribulokinase
AVR78_RS17405	138.579	300.134	-1.1149	0.00080082	8.2078e-05	AVR78_RS17405	OsmC family protein
AVR78_RS17415	89.4055	2937.89	-5.0383	0	0	AVR78_RS17415	cAMP-activated global transcriptional regulator CRP
AVR78_RS17445	128.148	848.64	-2.7273	8.9727e-29	2.6456e-29	AVR78_RS17445	peptidylprolyl isomerase A
AVR78_RS17500	172.851	615.295	-1.8318	0.010295	0.00098806	AVR78_RS17500	3-dehydroquinate synthase
AVR78_RS17505	84.9352	343.129	-2.0143	0.0018702	0.00018716	AVR78_RS17505	shikimate kinase
AVR78_RS17565	89.4055	335.198	-1.9066	0.016999	0.0016121	AVR78_RS17565	Hsp33 family molecular chaperone HslO
AVR78_RS17575	133.363	1418.02	-3.4104	2.3367e-91	4.7436e-91	AVR78_RS17575	phosphoenolpyruvate carboxykinase (ATP)
AVR78_RS17585	72.2695	419.519	-2.5373	1.3018e-11	1.871e-12	AVR78_RS17585	DNA-binding response regulator
AVR78_RS17605	160.185	400.735	-1.3229	0.045903	0.0042481	AVR78_RS17605	Fe(2+) transporter permease subunit FeoB
AVR78_RS17630	99.8362	451.662	-2.1776	2.3633e-06	2.7189e-07	AVR78_RS17630	Fe-S biogenesis protein NfuA
AVR78_RS17650	297.273	3251.8	-3.4514	3.4027e-213	1.8506e-212	AVR78_RS17650	transcriptional regulator
AVR78_RS17685	175.086	415.763	-1.2477	0.0067383	0.00065352	AVR78_RS17685	glucose-1-phosphate adenylyltransferase
AVR78_RS17695	213.828	537.653	-1.3302	0.025176	0.0023627	AVR78_RS17695	1%2C4-alpha-glucan-branching protein
AVR78_RS17700	223.514	784.773	-1.8119	0.0070541	0.00068355	AVR78_RS17700	aspartate-semialdehyde dehydrogenase
AVR78_RS17720	131.128	479.212	-1.8697	0.010314	0.00098962	AVR78_RS17720	transcriptional regulator
AVR78_RS17755	93.1307	342.294	-1.8779	0.026249	0.0024608	AVR78_RS17755	DUF2756 domain-containing protein
AVR78_RS17845	179.556	2912.01	-4.0195	1.1963e-264	9.2455e-264	AVR78_RS17845	RNA polymerase sigma factor RpoH
AVR78_RS17865	73.0145	150.276	-1.0414	0.0051388	0.00050093	rsmD	16S rRNA (guanine(966)-N(2))-methyltransferase
AVR78_RS17900	145.284	1569.55	-3.4334	1.3764e-102	3.4063e-102	AVR78_RS17900	hypothetical protein
AVR78_RS18055	74.5046	1610.04	-4.4336	9.884e-174	4.4887e-173	AVR78_RS18055	universal stress protein UspA
AVR78_RS18080	65.564	386.96	-2.5612	3.3057e-11	4.6598e-12	AVR78_RS18080	23S rRNA (adenine(2030)-N(6))-methyltransferase RlmJ
AVR78_RS18120	123.678	282.602	-1.1922	0.0079462	0.00076696	AVR78_RS18120	inner membrane protein YhjD
AVR78_RS18145	189.242	441.643	-1.2227	0.0024568	0.00024381	AVR78_RS18145	insulinase family protein
AVR78_RS18150	229.474	575.222	-1.3258	0.018184	0.0017212	AVR78_RS18150	C4-dicarboxylate transporter
AVR78_RS18190	2.98018	30.0551	-3.3341	0.0041521	0.00040663	AVR78_RS18190	hypothetical protein
AVR78_RS18335	50.6631	102.688	-1.0193	0.015497	0.0014735	AVR78_RS18335	2-ketogluconate utilization repressor PtxS
AVR78_RS18370	49.173	275.505	-2.4861	1.5742e-07	1.8957e-08	AVR78_RS18370	transcriptional regulator
AVR78_RS18375	217.553	3867.09	-4.1518	0	0	AVR78_RS18375	cold-shock protein
AVR78_RS18395	89.4055	554.35	-2.6324	4.4934e-17	8.1423e-18	AVR78_RS18395	glycine--tRNA ligase subunit alpha
AVR78_RS18450	189.987	1288.61	-2.7618	9.1562e-45	4.9369e-45	AVR78_RS18450	hypothetical protein
AVR78_RS18530	94.6208	918.768	-3.2795	3.0756e-54	2.3279e-54	AVR78_RS18530	hypothetical protein
AVR78_RS18535	154.225	378.194	-1.2941	0.02893	0.0027063	AVR78_RS18535	hypothetical protein
AVR78_RS18560	91.6407	206.629	-1.173	0.016593	0.0015743	AVR78_RS18560	serine O-acetyltransferase
AVR78_RS18570	33.5271	300.134	-3.1622	3.5413e-17	6.4462e-18	AVR78_RS18570	protein-export protein SecB
AVR78_RS18575	34.2721	145.684	-2.0877	0.020062	0.001894	AVR78_RS18575	glutaredoxin 3
AVR78_RS18580	45.4478	235.432	-2.373	1.4344e-05	1.5948e-06	AVR78_RS18580	rhodanese-like domain-containing protein
AVR78_RS18590	123.678	254.216	-1.0395	0.00025822	2.7096e-05	AVR78_RS18590	murein hydrolase activator EnvC
AVR78_RS18605	127.403	843.213	-2.7265	1.4369e-28	4.2002e-29	AVR78_RS18605	L-threonine 3-dehydrogenase
AVR78_RS18610	102.071	857.406	-3.0704	2.2145e-42	1.1136e-42	AVR78_RS18610	glycine C-acetyltransferase
AVR78_RS18615	56.6235	737.185	-3.7026	3.1285e-58	2.8068e-58	AVR78_RS18615	ADP-glyceromanno-heptose 6-epimerase
AVR78_RS18670	84.9352	362.331	-2.0929	0.00021588	2.274e-05	AVR78_RS18670	3-deoxy-D-manno-octulosonic acid transferase
AVR78_RS18695	105.051	2044.58	-4.2826	2.7898e-208	1.463e-207	AVR78_RS18695	50S ribosomal protein L28
AVR78_RS18710	16.391	88.4956	-2.4327	0.0047124	0.00046028	AVR78_RS18710	deoxyuridine 5'-triphosphate nucleotidohydrolase
AVR78_RS18755	80.465	1044	-3.6976	1.8017e-81	3.1747e-81	AVR78_RS18755	guanylate kinase
AVR78_RS18760	14.9009	277.592	-4.2195	3.8754e-29	1.1566e-29	AVR78_RS18760	DNA-directed RNA polymerase subunit omega
AVR78_RS18765	289.078	1279.01	-2.1455	3.6838e-14	5.8753e-15	AVR78_RS18765	bifunctional GTP diphosphokinase/guanosine-3'%2C5'-bis(diphosphate) 3'-diphosphatase
AVR78_RS18800	147.519	1425.11	-3.2721	1.2281e-82	2.1903e-82	AVR78_RS18800	triose-phosphate isomerase
AVR78_RS18820	101.326	695.442	-2.7789	1.8638e-25	4.7845e-26	AVR78_RS18820	septal ring assembly protein ZapB
AVR78_RS18960	129.638	506.345	-1.9656	0.00067241	6.9159e-05	AVR78_RS18960	TetR/AcrR family transcriptional regulator
AVR78_RS19065	164.655	383.203	-1.2187	0.0042865	0.00041952	AVR78_RS19065	LacI family transcriptional regulator
AVR78_RS19200	20.8613	99.7663	-2.2577	0.013443	0.0012824	AVR78_RS19200	type I toxin-antitoxin system toxin TisB
AVR78_RS19215	139.324	706.295	-2.3418	3.7128e-13	5.6967e-14	AVR78_RS19215	multidrug transporter EmrD
AVR78_RS19275	95.3659	709.635	-2.8955	1.1578e-29	3.5393e-30	AVR78_RS19275	heat shock chaperone IbpB
AVR78_RS19280	113.992	1024.38	-3.1677	6.2695e-55	4.8538e-55	AVR78_RS19280	heat-shock protein IbpA
AVR78_RS19310	364.327	2301.72	-2.6594	2.3761e-68	2.9735e-68	AVR78_RS19310	DNA topoisomerase (ATP-hydrolyzing) subunit B
AVR78_RS19325	216.063	780.598	-1.8531	0.0018895	0.000189	dnaA	chromosomal replication initiator protein DnaA
AVR78_RS19330	32.037	462.097	-3.8504	3.3921e-40	1.5598e-40	AVR78_RS19330	50S ribosomal protein L34
AVR78_RS19345	167.635	946.736	-2.4976	8.9583e-23	2.0426e-23	AVR78_RS19345	membrane protein insertase YidC
AVR78_RS19435	219.044	1277.76	-2.5443	1.4116e-32	4.9002e-33	AVR78_RS19435	glutamine--fructose-6-phosphate transaminase (isomerizing)
AVR78_RS19440	199.672	1452.25	-2.8626	9.619e-57	8.0252e-57	AVR78_RS19440	bifunctional UDP-N-acetylglucosamine diphosphorylase/glucosamine-1-phosphate N-acetyltransferase GlmU
AVR78_RS19455	65.564	657.456	-3.3259	9.762e-41	4.5894e-41	atpC	ATP synthase epsilon chain
AVR78_RS19460	168.38	1679.75	-3.3184	1.0787e-100	2.5825e-100	AVR78_RS19460	ATP synthase subunit beta
AVR78_RS19465	66.3091	894.14	-3.7532	2.8737e-72	4.0315e-72	AVR78_RS19465	ATP synthase subunit gamma
AVR78_RS19470	238.415	2678.66	-3.49	1.0101e-180	4.8366e-180	AVR78_RS19470	ATP synthase subunit alpha
AVR78_RS19475	52.1532	474.203	-3.1847	1.0184e-26	2.776e-27	AVR78_RS19475	ATP synthase subunit delta
AVR78_RS19480	66.3091	1018.95	-3.9417	1.6796e-90	3.3179e-90	AVR78_RS19480	ATP synthase subunit B
AVR78_RS19485	37.2523	527.217	-3.823	5.5799e-45	3.0459e-45	AVR78_RS19485	ATP synthase subunit C
AVR78_RS19490	82.7001	931.709	-3.4939	2.9453e-64	3.1492e-64	AVR78_RS19490	F0F1 ATP synthase subunit A
AVR78_RS19495	84.1902	429.538	-2.3511	1.0432e-08	1.3159e-09	AVR78_RS19495	F0F1 ATP synthase subunit I
AVR78_RS19505	230.964	576.891	-1.3206	0.015555	0.0014787	AVR78_RS19505	tRNA uridine-5-carboxymethylaminomethyl(34) synthesis enzyme MnmG
AVR78_RS19515	43.9577	217.482	-2.3067	0.00010734	1.1458e-05	AVR78_RS19515	FMN-binding protein MioC
AVR78_RS19525	211.593	459.593	-1.1191	4.0053e-05	4.3566e-06	AVR78_RS19525	aspartate--ammonia ligase
AVR78_RS19545	78.9749	2505.01	-4.9873	0	0	AVR78_RS19545	D-ribose pyranase
AVR78_RS19550	178.066	782.268	-2.1353	5.6344e-09	7.1985e-10	AVR78_RS19550	ribose ABC transporter ATP-binding protein RbsA
AVR78_RS19565	151.244	336.868	-1.1553	0.0013369	0.00013488	AVR78_RS19565	ribokinase
AVR78_RS19580	63.3289	336.868	-2.4112	6.7264e-08	8.217e-09	AVR78_RS19580	FadR family transcriptional regulator
AVR78_RS19625	38.7424	268.826	-2.7947	5.8141e-11	8.0948e-12	AVR78_RS19625	hypothetical protein
AVR78_RS19630	99.8362	615.295	-2.6236	1.4921e-18	2.8815e-19	AVR78_RS19630	serine/threonine protein kinase
AVR78_RS19635	135.598	512.607	-1.9185	0.0023082	0.00022978	AVR78_RS19635	thiol:disulfide interchange protein DsbA
AVR78_RS19645	552.079	1315.75	-1.2529	2.1721e-06	2.5029e-07	AVR78_RS19645	DNA polymerase I
AVR78_RS19655	105.051	435.799	-2.0526	0.00015934	1.6869e-05	AVR78_RS19655	YihA family ribosome biogenesis GTP-binding protein
AVR78_RS19685	146.774	729.672	-2.3137	8.4847e-13	1.2853e-13	AVR78_RS19685	glutamate--ammonia ligase
AVR78_RS19700	295.038	1781.18	-2.5939	2.2429e-48	1.3628e-48	AVR78_RS19700	translational GTPase TypA
AVR78_RS19745	236.18	850.309	-1.8481	0.0014235	0.00014346	AVR78_RS19745	formate dehydrogenase-N subunit alpha
AVR78_RS19750	77.4848	1502.76	-4.2776	2.5882e-153	9.8287e-153	AVR78_RS19750	sulfate ABC transporter substrate-binding protein
AVR78_RS19905	172.106	1082.4	-2.6529	9.2889e-33	3.2501e-33	AVR78_RS19905	superoxide dismutase [Mn]
AVR78_RS19920	105.797	394.891	-1.9002	0.01092	0.0010467	AVR78_RS19920	DNA-binding response regulator
AVR78_RS19925	166.145	3962.68	-4.576	0	0	cpxP	periplasmic repressor CpxP
AVR78_RS19935	232.454	1131.66	-2.2834	8.2667e-18	1.5496e-18	AVR78_RS19935	ATP-dependent 6-phosphofructokinase
AVR78_RS19940	122.933	1229.76	-3.3224	1.9075e-74	2.8485e-74	AVR78_RS19940	ribonuclease E activity regulator RraA
AVR78_RS19950	161.675	404.909	-1.3245	0.046292	0.0042823	AVR78_RS19950	ATP-dependent protease ATPase subunit HslU
AVR78_RS19955	23.8415	128.152	-2.4263	0.00072584	7.4567e-05	AVR78_RS19955	HslU--HslV peptidase proteolytic subunit
AVR78_RS19980	136.343	1453.5	-3.4142	7.5096e-94	1.6059e-93	AVR78_RS19980	50S ribosomal protein L31
AVR78_RS19985	121.442	541.41	-2.1564	5.4934e-07	6.4618e-08	AVR78_RS19985	met repressor
AVR78_RS20015	121.442	248.79	-1.0347	0.00026106	2.7381e-05	gldA	glycerol dehydrogenase
AVR78_RS20070	131.873	701.704	-2.4117	6.416e-15	1.0538e-15	AVR78_RS20070	DNA-binding transcriptional regulator OxyR
AVR78_RS20075	239.16	1261.9	-2.3995	5.2996e-25	1.3295e-25	AVR78_RS20075	soluble pyridine nucleotide transhydrogenase
AVR78_RS20080	101.326	445.4	-2.1361	1.07e-05	1.1966e-06	AVR78_RS20080	HTH-type transcriptional repressor FabR
AVR78_RS20085	39.4874	231.675	-2.5526	3.4838e-07	4.1366e-08	AVR78_RS20085	membrane protein
AVR78_RS20145	71.5244	396.561	-2.471	5.481e-10	7.3165e-11	AVR78_RS20145	DUF413 domain-containing protein
AVR78_RS20195	200.417	411.171	-1.0367	2.9555e-06	3.3834e-07	AVR78_RS20195	ketol-acid reductoisomerase
AVR78_RS20200	27.5667	125.647	-2.1884	0.011475	0.0010985	AVR78_RS20200	peptidylprolyl isomerase C
AVR78_RS20225	122.933	682.502	-2.473	3.4948e-16	6.0851e-17	AVR78_RS20225	ATP-dependent RNA helicase RhlB
AVR78_RS20230	159.44	2890.3	-4.1801	7.8451e-282	7.1997e-281	AVR78_RS20230	thioredoxin TrxA
AVR78_RS20240	180.301	1860.08	-3.3669	1.7271e-115	5.0053e-115	AVR78_RS20240	transcription termination factor Rho
AVR78_RS20255	97.601	225.413	-1.2076	0.023481	0.0022102	AVR78_RS20255	UDP-N-acetylglucosamine 2-epimerase (non-hydrolyzing)
AVR78_RS20335	99.0911	445.4	-2.1683	3.7783e-06	4.3041e-07	AVR78_RS20335	protoheme IX biogenesis protein HemY
AVR78_RS20340	89.4055	543.497	-2.6038	4.1129e-16	7.1499e-17	AVR78_RS20340	uroporphyrinogen-III C-methyltransferase
AVR78_RS20345	53.6433	279.262	-2.3802	1.9283e-06	2.2277e-07	AVR78_RS20345	uroporphyrinogen-III synthase
AVR78_RS20350	208.613	1025.21	-2.297	9.1043e-17	1.626e-17	AVR78_RS20350	hydroxymethylbilane synthase
AVR78_RS20360	378.483	1634.66	-2.1107	5.5332e-16	9.5812e-17	AVR78_RS20360	class I adenylate cyclase
AVR78_RS20375	107.287	561.446	-2.3877	1.0176e-11	1.4726e-12	AVR78_RS20375	diaminopimelate epimerase
AVR78_RS20390	64.074	131.074	-1.0326	0.0077793	0.00075122	AVR78_RS20390	flavin mononucleotide phosphatase
AVR78_RS20395	313.664	669.561	-1.094	1.4291e-07	1.7234e-08	AVR78_RS20395	DNA helicase II
AVR78_RS20425	155.715	316.831	-1.0248	2.616e-05	2.8752e-06	AVR78_RS20425	DNA helicase RecQ
AVR78_RS20435	188.497	477.125	-1.3398	0.0436	0.0040383	AVR78_RS20435	ISNCY family transposase
AVR78_RS20445	187.007	474.62	-1.3437	0.048124	0.0044443	AVR78_RS20445	lysophospholipase
AVR78_RS20500	15.646	105.61	-2.7549	6.3517e-05	6.8511e-06	AVR78_RS20500	Sec-independent protein translocase protein TatA
AVR78_RS20510	70.7794	144.014	-1.0248	0.0045892	0.00044845	AVR78_RS20510	twin-arginine translocase subunit TatC
AVR78_RS20520	100.581	229.588	-1.1907	0.016272	0.0015448	AVR78_RS20520	transcription/translation regulatory transformer protein RfaH
AVR78_RS20535	117.717	877.025	-2.8973	2.4709e-36	9.9678e-37	AVR78_RS20535	NAD(P)H-flavin reductase
AVR78_RS20540	104.306	219.987	-1.0766	0.0017062	0.0001711	AVR78_RS20540	acetyl-CoA C-acyltransferase FadA
AVR78_RS20555	163.91	813.575	-2.3114	4.9438e-14	7.8282e-15	AVR78_RS20555	Xaa-Pro dipeptidase
AVR78_RS20605	71.5244	315.579	-2.1415	0.00018624	1.9655e-05	AVR78_RS20605	UDP-N-acetylmuramate dehydrogenase
AVR78_RS20625	0	16.6973	-4.4861	0.0038891	0.0003819	AVR78_RS20625	tRNA-Tyr
AVR78_RS20640	1.49009	25.4634	-4.0949	0.00094993	9.6932e-05	AVR78_RS20640	elongation factor Tu
AVR78_RS20650	78.2298	285.106	-1.8657	0.05067	0.0046667	AVR78_RS20650	preprotein translocase subunit SecE
AVR78_RS20655	52.8983	417.015	-2.9788	1.0901e-19	2.1878e-20	nusG	transcription termination/antitermination protein NusG
AVR78_RS20660	78.2298	968.443	-3.6299	9.5689e-73	1.3642e-72	AVR78_RS20660	50S ribosomal protein L11
AVR78_RS20665	158.695	1639.26	-3.3687	3.8299e-102	9.3728e-102	AVR78_RS20665	50S ribosomal protein L1
AVR78_RS20675	144.539	1850.89	-3.6787	2.1646e-141	7.7525e-141	AVR78_RS20675	50S ribosomal protein L10
AVR78_RS20680	109.522	1082.4	-3.3049	7.297e-65	8.0562e-65	AVR78_RS20680	50S ribosomal protein L7/L12
AVR78_RS20685	562.51	3426.7	-2.6069	2.7658e-93	5.8575e-93	AVR78_RS20685	DNA-directed RNA polymerase subunit beta
AVR78_RS20690	486.515	2880.7	-2.5659	8.1785e-74	1.193e-73	AVR78_RS20690	DNA-directed RNA polymerase subunit beta'
AVR78_RS20705	17.1361	79.3121	-2.2105	0.03833	0.0035713	AVR78_RS20705	PTS sugar transporter subunit IIB
AVR78_RS20760	99.8362	738.855	-2.8877	1.4963e-30	4.7695e-31	AVR78_RS20760	uroporphyrinogen decarboxylase
AVR78_RS20770	74.5046	300.134	-2.0102	0.0039224	0.000385	AVR78_RS20770	DUF416 domain-containing protein
AVR78_RS20775	42.4676	1559.94	-5.199	1.1416e-206	5.8476e-206	AVR78_RS20775	transcriptional regulator
AVR78_RS20810	75.2496	313.909	-2.0606	0.001144	0.00011585	AVR78_RS20810	bifunctional phosphoribosylaminoimidazolecarboxamide formyltransferase/IMP cyclohydrolase
AVR78_RS20850	129.638	1196.36	-3.2061	5.492e-66	6.2839e-66	AVR78_RS20850	malate synthase A
AVR78_RS20865	90.8956	534.731	-2.5565	8.068e-15	1.3178e-15	AVR78_RS20865	acetate operon transcriptional repressor IclR
AVR78_RS20870	499.926	1068.63	-1.096	3.6531e-11	5.1347e-12	AVR78_RS20870	methionine synthase
AVR78_RS20930	106.542	213.725	-1.0043	0.00032116	3.3596e-05	AVR78_RS20930	lysine-sensitive aspartokinase 3
AVR78_RS20940	162.42	873.686	-2.4274	9.997e-19	1.9452e-19	AVR78_RS20940	glucose-6-phosphate isomerase
AVR78_RS21030	352.407	867.424	-1.2995	0.0012	0.00012138	AVR78_RS21030	glycerol-3-phosphate 1-O-acyltransferase PlsB
AVR78_RS21040	111.012	1305.31	-3.5556	5.5693e-93	1.1683e-92	AVR78_RS21040	LexA repressor
AVR78_RS21055	84.1902	841.543	-3.3213	1.7974e-51	1.2276e-51	AVR78_RS21055	hypothetical protein
AVR78_RS21060	142.304	716.731	-2.3325	4.3895e-13	6.7187e-14	AVR78_RS21060	transcriptional regulator Zur
AVR78_RS21125	134.108	1501.92	-3.4853	7.4826e-102	1.8111e-101	AVR78_RS21125	single-stranded DNA-binding protein SSB1
AVR78_RS21215	67.7992	259.643	-1.9372	0.02292	0.0021583	AVR78_RS21215	membrane protein
AVR78_RS21435	59.6037	350.643	-2.5565	3.1973e-10	4.3178e-11	AVR78_RS21435	alkylphosphonate utilization operon protein PhnA
AVR78_RS21445	257.786	1066.12	-2.0481	4.683e-09	6.0056e-10	AVR78_RS21445	proline/glycine betaine transporter ProP
AVR78_RS21465	117.717	265.904	-1.1756	0.0069708	0.00067563	AVR78_RS21465	stability/partitioning protein
AVR78_RS21480	102.071	204.542	-1.0028	0.00041555	4.3245e-05	AVR78_RS21480	curved DNA-binding protein
AVR78_RS21565	94.6208	446.235	-2.2376	3.4967e-07	4.1497e-08	AVR78_RS21565	anaerobic C4-dicarboxylate transporter
AVR78_RS21570	183.281	5714.23	-4.9624	0	0	AVR78_RS21570	aspartate ammonia-lyase
AVR78_RS21580	163.91	368.593	-1.1691	0.001222	0.00012346	AVR78_RS21580	membrane protein FxsA
AVR78_RS21595	46.9379	859.493	-4.1947	1.1079e-85	2.0421e-85	groES	molecular chaperone GroES
AVR78_RS21600	346.446	5231.26	-3.9165	0	0	AVR78_RS21600	molecular chaperone GroEL
AVR78_RS21660	114.737	753.465	-2.7152	2.4855e-25	6.3546e-26	AVR78_RS21660	elongation factor P
AVR78_RS21670	6.70541	100.601	-3.9072	3.3107e-10	4.4655e-11	AVR78_RS21670	entericidin B
AVR78_RS21685	33.5271	149.858	-2.1602	0.0080604	0.00077764	AVR78_RS21685	fumarate reductase subunit D
AVR78_RS21690	21.6063	94.3397	-2.1264	0.046022	0.0042582	AVR78_RS21690	fumarate reductase subunit C
AVR78_RS21695	50.6631	269.661	-2.4121	1.337e-06	1.5532e-07	AVR78_RS21695	succinate dehydrogenase/fumarate reductase iron-sulfur subunit
AVR78_RS21700	202.652	1461.85	-2.8507	2.5119e-56	2.0644e-56	AVR78_RS21700	fumarate reductase (quinol) flavoprotein subunit
AVR78_RS21725	139.324	341.46	-1.2933	0.037318	0.0034799	AVR78_RS21725	small ribosomal subunit biogenesis GTPase RsgA
AVR78_RS21745	0	39.2386	-6.2942	1.6463e-07	1.982e-08	AVR78_RS21745	tRNA-Gly
AVR78_RS21750	0	10.4358	-3.8081	0.04863	0.0044882	AVR78_RS21750	tRNA-Gly
AVR78_RS21785	159.44	1132.08	-2.8279	7.3976e-43	3.7414e-43	AVR78_RS21785	tRNA (adenosine(37)-N6)-dimethylallyltransferase MiaA
AVR78_RS21790	33.5271	700.451	-4.3849	2.1852e-75	3.3657e-75	AVR78_RS21790	RNA-binding protein Hfq
AVR78_RS21795	198.927	944.232	-2.2469	6.3028e-14	9.9586e-15	AVR78_RS21795	GTPase HflX
AVR78_RS21800	203.398	1020.62	-2.3271	8.5937e-18	1.6068e-18	AVR78_RS21800	FtsH protease activity modulator HflK
AVR78_RS21805	212.338	744.282	-1.8095	0.0093358	0.00089892	AVR78_RS21805	protease modulator HflC
AVR78_RS21825	180.301	2800.55	-3.9572	3.3583e-247	2.3482e-246	AVR78_RS21825	adenylosuccinate synthetase
AVR78_RS21830	52.8983	391.134	-2.8864	6.6823e-17	1.1995e-17	AVR78_RS21830	transcriptional regulator
AVR78_RS21835	262.256	1503.59	-2.5194	1.628e-36	6.6099e-37	AVR78_RS21835	ribonuclease R
AVR78_RS21850	38.7424	351.061	-3.1797	4.0749e-20	8.3569e-21	AVR78_RS21850	DUF1471 domain-containing protein
AVR78_RS21855	38.7424	358.157	-3.2086	5.6219e-21	1.1947e-21	AVR78_RS21855	biofilm peroxide resistance protein BsmA
AVR78_RS21915	154.225	967.19	-2.6488	2.7973e-29	8.3882e-30	AVR78_RS21915	30S ribosomal protein S6
AVR78_RS21920	18.6261	107.698	-2.5316	0.00064369	6.6266e-05	AVR78_RS21920	primosomal replication protein N
AVR78_RS21930	66.3091	371.515	-2.4861	1.1341e-09	1.4958e-10	AVR78_RS21930	50S ribosomal protein L9
AVR78_RS21940	127.403	296.794	-1.2201	0.012325	0.0011772	AVR78_RS21940	peptidyl-prolyl cis-trans isomerase
AVR78_RS21970	90.1506	180.748	-1.0036	0.00092168	9.4136e-05	AVR78_RS21970	transcriptional regulator
AVR78_RS21990	85.6803	963.434	-3.4912	2.9259e-66	3.3829e-66	AVR78_RS21990	DUF1107 domain-containing protein
AVR78_RS22010	156.46	314.744	-1.0084	1.4829e-05	1.6479e-06	AVR78_RS22010	HlyC/CorC family transporter
AVR78_RS22030	29.8018	126.482	-2.0855	0.030927	0.0028906	AVR78_RS22030	gamma-glutamylcyclotransferase
AVR78_RS22040	148.264	719.653	-2.2791	9.2018e-12	1.3338e-12	AVR78_RS22040	inorganic diphosphatase
AVR78_RS22070	175.831	895.81	-2.349	1.6129e-16	2.8545e-17	AVR78_RS22070	fructose 1%2C6-bisphosphatase
AVR78_RS22095	149.009	575.222	-1.9487	0.00049574	5.1396e-05	AVR78_RS22095	metalloprotease PmbA
AVR78_RS22100	44.7028	338.12	-2.9191	2.5201e-15	4.2307e-16	AVR78_RS22100	cytochrome b562
AVR78_RS22160	11.9207	68.0415	-2.5129	0.0076104	0.000736	AVR78_RS22160	type II toxin-antitoxin system antitoxin%2C RelB/DinJ family
AVR78_RS22210	46.1928	1407.58	-4.9294	7.787e-176	3.6108e-175	AVR78_RS22210	2-iminobutanoate/2-iminopropanoate deaminase
AVR78_RS22240	113.247	1219.74	-3.429	6.7862e-80	1.1723e-79	AVR78_RS22240	ribonuclease E inhibitor RraB
AVR78_RS22255	281.627	1197.61	-2.0883	2.4731e-11	3.5131e-12	AVR78_RS22255	valine--tRNA ligase
AVR78_RS22265	180.301	919.603	-2.3506	5.6963e-17	1.025e-17	AVR78_RS22265	cytosol aminopeptidase
AVR78_RS22275	109.522	513.024	-2.2278	6.9381e-08	8.471e-09	AVR78_RS22275	LPS export ABC transporter permease LptF
AVR78_RS22315	75.2496	392.804	-2.3841	1.4322e-08	1.8001e-09	AVR78_RS22315	MurR/RpiR family transcriptional regulator
AVR78_RS22520	15.646	92.67	-2.5663	0.0011176	0.00011331	AVR78_RS22520	nuclear transport factor 2 family protein
AVR78_RS22625	116.227	463.35	-1.9952	0.0005151	5.3378e-05	AVR78_RS22625	hypothetical protein
AVR78_RS22815	36.5073	169.477	-2.2148	0.0023205	0.00023091	AVR78_RS22815	hypothetical protein
AVR78_RS23030	102.816	239.606	-1.2206	0.02477	0.0023281	AVR78_RS23030	ISNCY family transposase
AVR78_RS23050	11.9207	204.124	-4.0979	7.6989e-21	1.6251e-21	AVR78_RS23050	primosomal protein DnaT
AVR78_RS23155	225.749	513.024	-1.1843	0.00025429	2.6703e-05	AVR78_RS23155	peptide chain release factor 3
AVR78_RS23160	107.287	401.152	-1.9027	0.0097861	0.00094002	AVR78_RS23160	molecular chaperone OsmY
AVR78_RS23165	51.4082	273.418	-2.411	1.1599e-06	1.3503e-07	AVR78_RS23165	membrane protein
AVR78_RS23180	197.437	503.006	-1.3492	0.047557	0.0043947	AVR78_RS23180	NupC/NupG family nucleoside CNT transporter
AVR78_RS23190	147.519	323.51	-1.1329	0.00086878	8.8899e-05	AVR78_RS23190	thymidine phosphorylase
AVR78_RS23195	134.108	754.717	-2.4925	2.5445e-18	4.8734e-19	AVR78_RS23195	phosphopentomutase
AVR78_RS23235	247.355	1725.66	-2.8025	1.8838e-62	1.9165e-62	AVR78_RS23235	energy-dependent translational throttle protein EttA
AVR78_RS23245	216.808	472.951	-1.1253	4.0678e-05	4.4212e-06	AVR78_RS23245	murein transglycosylase
AVR78_RS23260	154.225	313.909	-1.0253	2.9047e-05	3.1814e-06	AVR78_RS23260	phosphoglycerate mutase GpmB
AVR78_RS23265	122.933	503.423	-2.0339	8.9684e-05	9.6194e-06	AVR78_RS23265	MDR efflux pump AcrAB transcriptional activator RobA
AVR78_RS23290	119.952	2139.34	-4.1566	4.3619e-207	2.2605e-206	AVR78_RS23290	two-component system response regulator ArcA
AVR78_RS23335	161.675	348.138	-1.1066	0.00023009	2.4208e-05	AVR78_RS23335	sodium:alanine symporter family protein
AVR78_RS23340	132.618	1456.42	-3.4571	6.3361e-97	1.4026e-96	AVR78_RS23340	transaldolase
AVR78_RS23345	45.4478	293.037	-2.6888	1.944e-10	2.6464e-11	AVR78_RS23345	molybdopterin adenylyltransferase
AVR78_RS23370	617.643	6863	-3.474	0	0	AVR78_RS23370	molecular chaperone DnaK
AVR78_RS23375	198.927	915.429	-2.2022	3.4427e-12	5.0788e-13	AVR78_RS23375	molecular chaperone DnaJ
AVR78_RS23380	198.182	3834.12	-4.274	0	0	AVR78_RS23380	Na+/H+ antiporter NhaA
AVR78_RS23385	214.573	1548.67	-2.8515	1.2776e-59	1.1974e-59	AVR78_RS23385	transcriptional activator NhaR
AVR78_RS23390	23.8415	578.144	-4.5999	4.2906e-67	5.1361e-67	AVR78_RS23390	30S ribosomal protein S20
AVR78_RS23405	303.979	1174.24	-1.9497	6.0764e-07	7.1361e-08	AVR78_RS23405	isoleucine--tRNA ligase
AVR78_RS23415	17.8811	89.7479	-2.3274	0.010828	0.0010383	AVR78_RS23415	FKBP-type peptidyl-prolyl cis-trans isomerase
AVR78_RS23420	101.326	222.909	-1.1374	0.0062841	0.00061028	AVR78_RS23420	4-hydroxy-3-methylbut-2-enyl diphosphate reductase
AVR78_RS23425	65.564	286.359	-2.1268	0.0005039	5.2229e-05	AVR78_RS23425	ribonucleoside hydrolase RihC
AVR78_RS23520	24.5865	194.941	-2.9871	4.5194e-10	6.0605e-11	AVR78_RS23520	YgdI/YgdR family lipoprotein
AVR78_RS23545	78.9749	166.973	-1.0801	0.0067019	0.00065014	AVR78_RS23545	bis(5'-nucleosyl)-tetraphosphatase (symmetrical)
AVR78_RS23555	58.1136	233.345	-2.0055	0.01178	0.0011266	ksgA	16S rRNA (adenine(1518)-N(6)/adenine(1519)-N(6))-dimethyltransferase RsmA
AVR78_RS23565	149.009	753.465	-2.3381	7.7979e-14	1.2268e-14	AVR78_RS23565	peptidylprolyl isomerase SurA
AVR78_RS23570	212.338	1211.39	-2.5122	2.1434e-29	6.4675e-30	AVR78_RS23570	LPS assembly protein LptD
AVR78_RS23615	156.46	328.519	-1.0702	0.00010078	1.0775e-05	AVR78_RS23615	DNA polymerase II
AVR78_RS23635	120.697	474.62	-1.9754	0.00076263	7.8255e-05	AVR78_RS23635	arabinose operon transcriptional regulator AraC
AVR78_RS23655	78.2298	157.789	-1.0122	0.0023399	0.00023262	AVR78_RS23655	thiamine ABC transporter substrate binding subunit
AVR78_RS23680	161.675	706.713	-2.128	4.3572e-08	5.3614e-09	AVR78_RS23680	MFS transporter
AVR78_RS23760	141.559	1049.84	-2.8907	7.6866e-43	3.8831e-43	AVR78_RS23760	catabolite repressor/activator
AVR78_RS23770	58.1136	309.735	-2.4141	2.0909e-07	2.5049e-08	AVR78_RS23770	division/cell wall cluster transcriptional repressor MraZ
AVR78_RS23775	60.3487	327.684	-2.4409	4.2092e-08	5.1852e-09	AVR78_RS23775	16S rRNA (cytosine(1402)-N(4))-methyltransferase
AVR78_RS23785	149.009	338.955	-1.1857	0.0030617	0.00030286	AVR78_RS23785	peptidoglycan glycosyltransferase FtsI
AVR78_RS23790	149.009	343.964	-1.2069	0.0050324	0.00049078	AVR78_RS23790	UDP-N-acetylmuramoyl-L-alanyl-D-glutamate--2%2C6-diaminopimelate ligase
AVR78_RS23795	46.9379	209.134	-2.1556	0.0018808	0.00018817	AVR78_RS23795	UDP-N-acetylmuramoyl-tripeptide--D-alanyl-D-alanine ligase
AVR78_RS23805	90.1506	180.748	-1.0036	0.00092168	9.4136e-05	AVR78_RS23805	UDP-N-acetylmuramoyl-L-alanine--D-glutamate ligase
AVR78_RS23840	179.556	950.493	-2.4042	2.1522e-19	4.2822e-20	AVR78_RS23840	cell division protein FtsZ
AVR78_RS23845	259.276	6159.21	-4.5702	0	0	AVR78_RS23845	UDP-3-O-[3-hydroxymyristoyl] N-acetylglucosamine deacetylase
AVR78_RS23850	67.7992	258.391	-1.9302	0.025758	0.0024163	AVR78_RS23850	secA regulator SecM
AVR78_RS23870	26.8217	140.675	-2.3909	0.00063358	6.5256e-05	AVR78_RS23870	cell division protein ZapD
AVR78_RS23955	210.848	2403.57	-3.5109	1.125e-164	4.6754e-164	AVR78_RS23955	dihydrolipoyl dehydrogenase
AVR78_RS23980	313.664	3410.84	-3.4428	3.491e-222	2.1066e-221	AVR78_RS23980	bifunctional aconitate hydratase 2/2-methylisocitrate dehydratase
AVR78_RS23995	58.1136	234.179	-2.0107	0.010767	0.0010327	AVR78_RS23995	polyamine aminopropyltransferase
AVR78_RS24030	113.247	434.964	-1.9414	0.002926	0.00028978	AVR78_RS24030	hypoxanthine phosphoribosyltransferase
AVR78_RS24050	32.782	209.551	-2.6763	9.5589e-08	1.16e-08	AVR78_RS24050	PTS fructose subfamily IIA component
AVR78_RS24060	43.9577	226.248	-2.3637	2.5416e-05	2.7955e-06	AVR78_RS24060	aspartate 1-decarboxylase
AVR78_RS24065	69.2893	258.391	-1.8988	0.040239	0.0037357	AVR78_RS24065	pantoate--beta-alanine ligase
AVR78_RS24080	108.032	453.331	-2.0691	7.1989e-05	7.7516e-06	AVR78_RS24080	polynucleotide adenylyltransferase
AVR78_RS24090	128.148	933.796	-2.8653	3.1924e-37	1.3292e-37	AVR78_RS24090	transcriptional regulator
AVR78_RS24095	84.1902	309.735	-1.8793	0.033755	0.003149	AVR78_RS24095	DNA/RNA nuclease SfsA
AVR78_RS24200	402.325	1060.7	-1.3986	0.028576	0.0026744	AVR78_RS24200	penicillin-binding protein 1B
AVR78_RS24225	168.38	351.895	-1.0634	4.4092e-05	4.7817e-06	AVR78_RS24225	glutamate-1-semialdehyde-2%2C1-aminomutase
AVR78_RS24235	99.0911	824.429	-3.0566	2.7391e-40	1.2648e-40	AVR78_RS24235	iron-sulfur cluster insertion protein ErpA
AVR78_RS24250	64.074	526.799	-3.0394	6.2483e-26	1.6384e-26	AVR78_RS24250	5'-methylthioadenosine/adenosylhomocysteine nucleosidase
AVR78_RS24260	251.826	3189.6	-3.6629	5.5899e-240	3.7309e-239	AVR78_RS24260	serine endoprotease DegQ
AVR78_RS24270	43.9577	432.042	-3.297	9.2054e-27	2.5156e-27	AVR78_RS24270	hypothetical protein
AVR78_RS24275	95.3659	477.125	-2.3228	5.0614e-09	6.4777e-10	AVR78_RS24275	2%2C3%2C4%2C5-tetrahydropyridine-2%2C6-dicarboxylate N-succinyltransferase
AVR78_RS24280	137.833	326.432	-1.2439	0.015025	0.0014298	AVR78_RS24280	bifunctional uridylyltransferase/uridylyl-removing protein GlnD
AVR78_RS24285	67.0541	499.666	-2.8976	2.0588e-21	4.4502e-22	AVR78_RS24285	type I methionyl aminopeptidase
AVR78_RS24290	248.845	3253.05	-3.7085	2.2107e-251	1.5965e-250	AVR78_RS24290	30S ribosomal protein S2
AVR78_RS24295	166.145	1089.92	-2.7137	7.8765e-36	3.1091e-36	AVR78_RS24295	elongation factor Ts
AVR78_RS24300	60.3487	241.693	-2.0018	0.010977	0.0010517	AVR78_RS24300	UMP kinase
AVR78_RS24305	76.7397	607.364	-2.9845	4.2135e-28	1.2114e-28	AVR78_RS24305	ribosome-recycling factor
AVR78_RS24320	55.8784	238.771	-2.0953	0.0025656	0.00025443	AVR78_RS24320	(2E%2C6E)-farnesyl-diphosphate-specific ditrans%2Cpolycis-undecaprenyl-diphosphate synthase
AVR78_RS24330	300.999	738.438	-1.2947	0.0023248	0.00023128	AVR78_RS24330	sigma E protease regulator RseP
AVR78_RS24335	303.979	1454.33	-2.2583	3.4725e-21	7.4573e-22	AVR78_RS24335	outer membrane protein assembly factor BamA
AVR78_RS24340	105.797	647.855	-2.6144	3.3792e-19	6.6783e-20	AVR78_RS24340	molecular chaperone Skp
AVR78_RS24345	128.893	530.139	-2.0402	4.7287e-05	5.1244e-06	lpxD	UDP-3-O-(3-hydroxymyristoyl)glucosamine N-acyltransferase
AVR78_RS24350	22.3514	420.354	-4.2332	1.7713e-43	9.1689e-44	AVR78_RS24350	beta-hydroxyacyl-ACP dehydratase
AVR78_RS24355	94.6208	668.309	-2.8203	9.2579e-26	2.4146e-26	AVR78_RS24355	acyl-[acyl-carrier-protein]--UDP-N-acetylglucosamine O-acyltransferase
AVR78_RS24375	73.7595	346.051	-2.2301	8.9014e-06	9.9954e-07	AVR78_RS24375	acetyl-CoA carboxylase carboxyltransferase subunit alpha
AVR78_RS24395	12.6658	130.239	-3.3622	1.6208e-09	2.1224e-10	AVR78_RS24395	Rho-binding antiterminator
AVR78_RS24400	5.21532	46.335	-3.1513	0.00098552	0.00010045	AVR78_RS24400	hypothetical protein
AVR78_RS24415	122.933	269.661	-1.1333	0.0023873	0.00023713	AVR78_RS24415	copper homeostasis/adhesion lipoprotein NlpE
AVR78_RS24440	122.933	258.808	-1.074	0.00062093	6.4013e-05	metQ	MetQ/NlpA family lipoprotein
AVR78_RS24515	227.239	2346.39	-3.3682	2.5313e-145	9.2924e-145	AVR78_RS24515	murein transglycosylase D
AVR78_RS24590	141.559	308.482	-1.1238	0.00088078	9.0064e-05	AVR78_RS24590	NADH:ubiquinone reductase (Na(+)-transporting) subunit A
AVR78_RS24645	64.819	425.781	-2.7156	5.3014e-15	8.7531e-16	AVR78_RS24645	xanthine phosphoribosyltransferase
AVR78_RS24650	152.734	955.085	-2.6446	9.1605e-29	2.6974e-29	frsA	esterase FrsA
AVR78_RS24655	99.0911	664.552	-2.7456	2.0411e-23	4.803e-24	AVR78_RS24655	Crl family RNA polymerase assembly factor
AVR78_RS25185	37.9973	184.088	-2.2764	0.00058878	6.0798e-05	AVR78_RS25185	hypothetical protein
AVR78_RS25190	206.378	793.121	-1.9423	5.6646e-05	6.113e-06	AVR78_RS25190	pyrroline-5-carboxylate reductase
AVR78_RS25200	72.2695	780.181	-3.4324	7.0509e-52	4.8914e-52	AVR78_RS25200	DUF2076 domain-containing protein
AVR78_RS25225	118.462	288.446	-1.2839	0.047244	0.0043667	AVR78_RS25225	recombination-associated protein RdgC
AVR78_RS25255	119.207	260.478	-1.1277	0.0024698	0.00024504	AVR78_RS25255	branched-chain amino acid transporter carrier protein BrnQ
AVR78_RS25320	430.637	991.819	-1.2036	1.5059e-06	1.7476e-07	AVR78_RS25320	peroxiredoxin
AVR78_RS25345	41.7226	187.845	-2.1706	0.0025895	0.00025674	AVR78_RS25345	preprotein translocase subunit YajC
AVR78_RS25370	94.6208	509.685	-2.4294	1.372e-11	1.9694e-12	AVR78_RS25370	nucleoside-specific channel-forming protein Tsx
AVR78_RS25390	48.428	291.785	-2.591	3.6322e-09	4.6895e-10	AVR78_RS25390	6%2C7-dimethyl-8-ribityllumazine synthase
AVR78_RS25395	39.4874	207.046	-2.3905	3.4197e-05	3.7343e-06	nusB	transcription antitermination factor NusB
AVR78_RS25410	90.8956	438.721	-2.271	1.3592e-07	1.6404e-08	AVR78_RS25410	aldo/keto reductase
AVR78_RS25420	38.7424	184.505	-2.2517	0.00085052	8.7091e-05	AVR78_RS25420	(2E%2C6E)-farnesyl diphosphate synthase
AVR78_RS25425	17.1361	96.8443	-2.4986	0.0016667	0.00016725	AVR78_RS25425	exodeoxyribonuclease 7 small subunit
AVR78_RS25450	138.579	786.86	-2.5054	1.9303e-19	3.8494e-20	AVR78_RS25450	YajQ family cyclic di-GMP-binding protein
AVR78_RS25505	138.579	1431.38	-3.3686	2.0126e-89	3.958e-89	AVR78_RS25505	protoheme IX farnesyltransferase
AVR78_RS25510	13.4108	143.179	-3.4164	1.09e-10	1.4968e-11	AVR78_RS25510	cytochrome o ubiquinol oxidase subunit IV
AVR78_RS25515	18.6261	585.24	-4.9736	5.0809e-75	7.6914e-75	AVR78_RS25515	cytochrome o ubiquinol oxidase subunit III
AVR78_RS25520	278.647	3562.37	-3.6763	5.8225e-270	4.6634e-269	AVR78_RS25520	cytochrome o ubiquinol oxidase subunit I
AVR78_RS25525	141.559	2871.93	-4.3425	1.9941e-298	1.9964e-297	AVR78_RS25525	cytochrome o ubiquinol oxidase subunit II
AVR78_RS25535	49.173	322.675	-2.7141	1.0453e-11	1.5117e-12	AVR78_RS25535	hypothetical protein
AVR78_RS25540	93.8758	825.681	-3.1368	2.0034e-43	1.0334e-43	AVR78_RS25540	BolA family transcriptional regulator
AVR78_RS25550	315.899	2482.47	-2.9742	2.6967e-108	7.1996e-108	AVR78_RS25550	trigger factor
AVR78_RS25555	162.42	1627.57	-3.3249	4.096e-98	9.349e-98	AVR78_RS25555	ATP-dependent Clp endopeptidase%2C proteolytic subunit ClpP
AVR78_RS25560	266.726	1828.77	-2.7774	4.7893e-64	5.096e-64	AVR78_RS25560	ATP-dependent Clp protease ATP-binding subunit ClpX
AVR78_RS25565	557.294	3153.7	-2.5005	2.6357e-72	3.7095e-72	AVR78_RS25565	endopeptidase La
AVR78_RS25570	91.6407	1022.71	-3.4803	1.0373e-69	1.36e-69	AVR78_RS25570	DNA-binding protein HU-beta
AVR78_RS25575	257.041	887.043	-1.787	0.0095743	0.00092048	AVR78_RS25575	peptidylprolyl isomerase
AVR78_RS25640	61.0938	485.056	-2.9891	7.1514e-23	1.6391e-23	AVR78_RS25640	glycoprotein/polysaccharide metabolism
AVR78_RS25690	70.0343	159.042	-1.1833	0.041113	0.0038144	AVR78_RS25690	EAL domain-containing protein
AVR78_RS25740	159.44	329.771	-1.0485	4.4303e-05	4.8033e-06	lacI	lac repressor
AVR78_RS25765	146.029	3701.37	-4.6637	0	0	AVR78_RS25765	sigma factor YlaC
AVR78_RS25775	56.6235	1254.38	-4.4694	1.856e-137	6.4888e-137	AVR78_RS25775	maltose O-acetyltransferase
AVR78_RS25780	28.3117	642.428	-4.5041	3.8174e-72	5.3216e-72	AVR78_RS25780	transcriptional regulator
AVR78_RS25785	52.1532	1784.94	-5.097	3.3797e-231	2.2221e-230	AVR78_RS25785	Hha toxicity attenuator
AVR78_RS25790	445.537	1993.66	-2.1618	3.2842e-22	7.34e-23	AVR78_RS25790	multidrug efflux RND transporter permease subunit
AVR78_RS25795	265.981	1106.2	-2.0562	1.3799e-09	1.8134e-10	AVR78_RS25795	MexE family multidrug efflux RND transporter periplasmic adaptor subunit
AVR78_RS25835	137.833	527.634	-1.9366	0.0012023	0.00012159	AVR78_RS25835	DNA polymerase III subunit gamma/tau
AVR78_RS25845	32.037	176.991	-2.4659	3.7056e-05	4.0375e-06	AVR78_RS25845	recombination protein RecR
AVR78_RS25850	278.647	1188.01	-2.092	2.2175e-11	3.1582e-12	AVR78_RS25850	molecular chaperone HtpG
AVR78_RS25870	248.845	526.799	-1.082	1.6156e-06	1.8713e-07	AVR78_RS25870	Kef family K(+) transporter
AVR78_RS25905	216.808	3847.06	-4.1493	0	0	copA	copper-exporting P-type ATPase CopA
AVR78_RS25915	39.4874	171.982	-2.1228	0.0073984	0.00071597	AVR78_RS25915	NfeD family protein
AVR78_RS25920	105.797	591.501	-2.4831	1.8233e-14	2.9378e-15	AVR78_RS25920	SPFH/Band 7/PHB domain protein
AVR78_RS25935	85.6803	436.634	-2.3494	8.4061e-09	1.0656e-09	AVR78_RS25935	co-chaperone YbbN
AVR78_RS25980	26.0766	135.248	-2.3748	0.00098645	0.0001005	AVR78_RS25980	5-(carboxyamino)imidazole ribonucleotide mutase
AVR78_RS26000	37.2523	456.671	-3.6158	6.0753e-35	2.3071e-35	AVR78_RS26000	peptidyl-prolyl cis-trans isomerase
AVR78_RS26005	192.222	891.218	-2.213	3.2069e-12	4.7358e-13	AVR78_RS26005	cysteine--tRNA ligase
AVR78_RS26015	111.757	491.318	-2.1363	3.7392e-06	4.2607e-07	AVR78_RS26015	bifunctional methylenetetrahydrofolate dehydrogenase/methenyltetrahydrofolate cyclohydrolase
AVR78_RS26165	96.856	1384.21	-3.8371	5.6656e-116	1.6528e-115	AVR78_RS26165	DUF4065 domain-containing protein
AVR78_RS26170	56.6235	325.18	-2.5218	4.1042e-09	5.2802e-10	AVR78_RS26170	hypothetical protein
AVR78_RS26205	95.3659	195.776	-1.0377	0.0012879	0.00013003	AVR78_RS26205	GNAT family N-acetyltransferase
AVR78_RS26215	71.5244	1237.27	-4.1126	2.2778e-118	6.9201e-118	AVR78_RS26215	DUF1471 domain-containing protein
AVR78_RS26310	35.7622	270.496	-2.9191	1.4711e-12	2.2043e-13	AVR78_RS26310	sucrose operon repressor
AVR78_RS26315	105.051	639.506	-2.6059	9.6793e-19	1.885e-19	AVR78_RS26315	sucrose-6-phosphate hydrolase
AVR78_RS26320	164.655	978.461	-2.5711	2.0827e-26	5.5806e-27	AVR78_RS26320	PTS sucrose transporter subunit IIBC
AVR78_RS26325	121.442	2183.59	-4.1684	2.2886e-212	1.2295e-211	AVR78_RS26325	sucrose porin
AVR78_RS26330	107.287	480.882	-2.1642	1.7963e-06	2.0786e-07	AVR78_RS26330	aminoimidazole riboside kinase
AVR78_RS26380	184.026	3594.93	-4.288	0	0	AVR78_RS26380	hypothetical protein
AVR78_RS26575	164.655	348.138	-1.0802	9.053e-05	9.7055e-06	AVR78_RS26575	mechanosensitive ion channel family protein
AVR78_RS26630	67.7992	286.359	-2.0785	0.0013372	0.00013489	AVR78_RS26630	oxygen-insensitive NAD(P)H nitroreductase
AVR78_RS26635	8.94055	112.289	-3.6507	6.3548e-10	8.4652e-11	AVR78_RS26635	hypothetical protein
AVR78_RS26640	71.5244	1513.19	-4.403	1.1501e-161	4.5645e-161	AVR78_RS26640	TetR/AcrR family transcriptional regulator
AVR78_RS26645	244.375	2353.07	-3.2674	1.0587e-134	3.6436e-134	AVR78_RS26645	outer membrane protein romA
AVR78_RS26650	80.465	743.029	-3.207	1.0977e-41	5.3313e-42	AVR78_RS26650	RamA family antibiotic efflux transcriptional regulator
AVR78_RS26655	67.7992	336.033	-2.3093	1.3711e-06	1.5923e-07	AVR78_RS26655	DUF1158 domain-containing protein
AVR78_RS26665	295.038	591.501	-1.0035	2.0231e-09	2.639e-10	AVR78_RS26665	Mg2+ transport ATPase P-type 1
AVR78_RS26845	54.3884	890.8	-4.0337	7.767e-83	1.3908e-82	AVR78_RS26845	C-lysozyme inhibitor
AVR78_RS27100	19.3712	224.996	-3.5379	3.1458e-17	5.7501e-18	AVR78_RS27100	hypothetical protein
AVR78_RS27105	31.2919	419.937	-3.7463	9.523e-35	3.5885e-35	AVR78_RS27105	cupin domain-containing protein
AVR78_RS27110	18.6261	234.597	-3.6548	3.6899e-19	7.2825e-20	AVR78_RS27110	DUF86 domain-containing protein
AVR78_RS27115	20.8613	281.349	-3.7535	6.4516e-24	1.5471e-24	AVR78_RS27115	nucleotidyltransferase
AVR78_RS27250	3.72523	43.413	-3.5427	0.0002043	2.1541e-05	AVR78_RS27250	bacteriocin immunity protein
AVR78_RS27410	22.3514	301.804	-3.7552	1.4652e-25	3.7943e-26	AVR78_RS27410	chromosome partitioning protein ParA
AVR78_RS27415	39.4874	289.698	-2.8751	9.2719e-13	1.4021e-13	AVR78_RS27415	replication initiation protein
AVR78_RS27480	11.9207	76.8075	-2.6878	0.001128	0.00011431	AVR78_RS27480	PilZ domain-containing protein
AVR78_RS27665	20.1162	166.973	-3.0532	2.386e-09	3.105e-10	AVR78_RS27665	hypothetical protein
AVR78_RS27735	7.45046	45.5001	-2.6105	0.017989	0.0017034	AVR78_RS27735	DUF305 domain-containing protein
AVR78_RS27965	16.391	170.312	-3.3772	3.9969e-12	5.8846e-13	AVR78_RS27965	VGR-related protein
AVR78_RS28025	442.557	914.594	-1.0473	9.1332e-12	1.3243e-12	AVR78_RS28025	DNA resolvase
AVR78_RS28045	81.9551	401.987	-2.2942	2.1103e-07	2.5268e-08	AVR78_RS28045	hypothetical protein
AVR78_RS28060	163.91	1415.93	-3.1108	1.7551e-71	2.4161e-71	AVR78_RS28060	antitoxin
AVR78_RS28065	157.205	2429.87	-3.9502	5.2355e-214	2.9194e-213	AVR78_RS28065	mRNA interferase PemK
AVR78_RS28070	58.8586	372.767	-2.6629	1.8334e-12	2.7368e-13	AVR78_RS28070	peptidase
AVR78_RS28155	370.288	1815.41	-2.2936	2.9697e-28	8.5785e-29	AVR78_RS28155	chromosome partitioning protein ParA
AVR78_RS28185	20.8613	162.381	-2.9605	2.0229e-08	2.5237e-09	AVR78_RS28185	hypothetical protein
AVR78_RS28190	162.42	362.749	-1.1592	0.00098635	0.0001005	AVR78_RS28190	DUF3085 domain-containing protein
AVR78_RS28195	112.502	827.351	-2.8785	1.1433e-33	4.1519e-34	AVR78_RS28195	hypothetical protein
AVR78_RS28215	141.559	662.465	-2.2264	9.525e-10	1.2589e-10	AVR78_RS28215	hypothetical protein
AVR78_RS28225	46.9379	96.0094	-1.0324	0.022696	0.0021377	AVR78_RS28225	hypothetical protein
AVR78_RS28230	60.3487	690.015	-3.5152	9.8806e-49	6.0875e-49	AVR78_RS28230	DUF1380 domain-containing protein
AVR78_RS28240	62.5839	356.07	-2.5083	1.1958e-09	1.5753e-10	AVR78_RS28240	antirestriction protein
AVR78_RS28250	79.7199	779.346	-3.2893	1.2419e-46	7.1512e-47	AVR78_RS28250	hypothetical protein
AVR78_RS28255	245.865	866.172	-1.8168	0.0039354	0.00038619	AVR78_RS28255	single-stranded DNA-binding protein
AVR78_RS28265	441.067	1973.62	-2.1618	5.3116e-22	1.177e-22	AVR78_RS28265	hypothetical protein
AVR78_RS28270	360.602	790.617	-1.1326	1.88e-07	2.2572e-08	AVR78_RS28270	hypothetical protein
AVR78_RS28275	117.717	646.185	-2.4566	5.5081e-15	9.0741e-16	AVR78_RS28275	hypothetical protein
AVR78_RS28280	753.241	3956.84	-2.3932	7.5864e-74	1.1103e-73	AVR78_RS28280	hypothetical protein
AVR78_RS28390	147.519	920.438	-2.6414	1.176e-27	3.3185e-28	AVR78_RS28390	hypothetical protein
AVR78_RS28410	33.5271	144.014	-2.1028	0.017699	0.0016763	AVR78_RS28410	transcriptional regulator
AVR78_RS28425	1040.08	16076.2	-3.9501	0	0	AVR78_RS28425	aminoglycoside nucleotidyltransferase ANT(2'')-Ia
AVR78_RS28430	481.3	5475.04	-3.5079	0	0	AVR78_RS28430	APH(3') family aminoglycoside O-phosphotransferase AphA16
AVR78_RS28435	205.633	1371.68	-2.7378	4.321e-46	2.4434e-46	AVR78_RS28435	ANT(3'') family aminoglycoside nucleotidyltransferase
AVR78_RS28525	10.4306	144.849	-3.7956	2.4532e-13	3.7851e-14	AVR78_RS28525	hypothetical protein
AVR78_RS28570	131.128	293.455	-1.1622	0.0032821	0.00032432	AVR78_RS28570	DNA topoisomerase III

## Sheet: KEGG_down
Term	Sample number	Background number	P-value	Corrected P-value	UniGenes	KO	Entrez ID
Oxidative phosphorylation	35	47	1.14628e-05	0.00102019	AVR78_RS12530 AVR78_RS07270 AVR78_RS19490 AVR78_RS11385 AVR78_RS11360 AVR78_RS25510 AVR78_RS11400 AVR78_RS11405 AVR78_RS25515 AVR78_RS00610 AVR78_RS00615 AVR78_RS00655 AVR78_RS00650 AVR78_RS21700 AVR78_RS22040 AVR78_RS19460 AVR78_RS19465 AVR78_RS21685 AVR78_RS11395 AVR78_RS19480 AVR78_RS19485 AVR78_RS11390 AVR78_RS07265 AVR78_RS11350 AVR78_RS11410 AVR78_RS00620 AVR78_RS25520 AVR78_RS25525 AVR78_R…	kpr:KPR_1877 kpr:KPR_2962 kpr:KPR_0102 kpr:KPR_2033 kpr:KPR_2038 kpr:KPR_4329 kpr:KPR_2030 kpr:KPR_2029 kpr:KPR_4328 kpr:KPR_3850 kpr:KPR_3849 kpr:KPR_3841 kpr:KPR_3842 kpr:KPR_0532 kpr:KPR_0595 kpr:KPR_0096 kpr:KPR_0097 kpr:KPR_0529 kpr:KPR_2031 kpr:KPR_0100 kpr:KPR_0101 kpr:KPR_2032 kpr:KPR_2961 kpr:KPR_2040 kpr:KPR_2028 kpr:KPR_3848 kpr:KPR_4327 kpr:KPR_4326 kpr:KPR_3847 kpr:KPR_0098 kpr:KPR_4…	NA
Ribosome	43	72	6.20136e-05	0.0027596	AVR78_RS16030 AVR78_RS08610 AVR78_RS17215 AVR78_RS16655 AVR78_RS17210 AVR78_RS17220 AVR78_RS21915 AVR78_RS16855 AVR78_RS08605 AVR78_RS21930 AVR78_RS17290 AVR78_RS20680 AVR78_RS24290 AVR78_RS13030 AVR78_RS23390 AVR78_RS18695 AVR78_RS17265 AVR78_RS17320 AVR78_RS17190 AVR78_RS17260 AVR78_RS17175 AVR78_RS16530 AVR78_RS17170 AVR78_RS17205 AVR78_RS11065 AVR78_RS17325 AVR78_RS17155 AVR78_RS17200 AVR78_R…	kpr:KPR_4507 kpr:KPR_2726 kpr:KPR_0766 kpr:KPR_4788 kpr:KPR_0767 kpr:KPR_0765 kpr:KPR_0570 kpr:KPR_4821 kpr:KPR_2725 kpr:KPR_0573 kpr:KPR_0751 kpr:KPR_0299 kpr:KPR_1113 kpr:KPR_1344 kpr:KPR_0952 kpr:KPR_4936 kpr:KPR_0756 kpr:KPR_0746 kpr:KPR_0771 kpr:KPR_0757 kpr:KPR_0773 kpr:KPR_4768 kpr:KPR_0774 kpr:KPR_0768 kpr:KPR_1472 kpr:KPR_0745 kpr:KPR_0777 kpr:KPR_0769 kpr:KPR_0764 kpr:KPR_3640 kpr:KPR_4…	NA
Carbon metabolism	59	126	0.0005366	0.0159191	AVR78_RS09040 AVR78_RS24375 AVR78_RS23955 AVR78_RS08950 AVR78_RS15335 AVR78_RS11565 AVR78_RS26015 AVR78_RS00630 AVR78_RS14250 AVR78_RS00635 AVR78_RS00845 AVR78_RS23260 AVR78_RS00610 AVR78_RS11460 AVR78_RS10670 AVR78_RS11465 AVR78_RS00615 AVR78_RS19935 AVR78_RS09595 AVR78_RS09355 AVR78_RS21700 AVR78_RS15420 AVR78_RS16365 AVR78_RS08355 AVR78_RS18560 AVR78_RS09565 AVR78_RS23980 AVR78_RS17575 AVR78_R…	kpr:KPR_3194 kpr:KPR_1129 kpr:KPR_1049 kpr:KPR_3159 kpr:KPR_4605 kpr:KPR_2000 kpr:KPR_4239 kpr:KPR_3846 kpr:KPR_4132 kpr:KPR_3845 kpr:KPR_3814 kpr:KPR_0928 kpr:KPR_3850 kpr:KPR_2019 kpr:KPR_1550 kpr:KPR_2018 kpr:KPR_3849 kpr:KPR_0182 kpr:KPR_3282 kpr:KPR_3242 kpr:KPR_0532 kpr:KPR_4619 kpr:KPR_5002 kpr:KPR_2678 kpr:KPR_4963 kpr:KPR_3277 kpr:KPR_1053 kpr:KPR_3194 kpr:KPR_2827 kpr:KPR_0529 kpr:KPR_1…	NA
RNA degradation	15	16	0.000790181	0.0175815	AVR78_RS19935 AVR78_RS12530 AVR78_RS20425 AVR78_RS16520 AVR78_RS20225 AVR78_RS16510 AVR78_RS23370 AVR78_RS24080 AVR78_RS20240 AVR78_RS21790 AVR78_RS21835 AVR78_RS21600 AVR78_RS14785 AVR78_RS14250 AVR78_RS01135	kpr:KPR_0182 kpr:KPR_1877 kpr:KPR_0267 kpr:KPR_4767 kpr:KPR_0235 kpr:KPR_4765 kpr:KPR_0948 kpr:KPR_1073 kpr:KPR_0237 kpr:KPR_0546 kpr:KPR_0554 kpr:KPR_0511 kpr:KPR_1794 kpr:KPR_4132 kpr:KPR_3758	NA
Citrate cycle (TCA cycle)	21	33	0.00264825	0.0471389	AVR78_RS00645 AVR78_RS09040 AVR78_RS00640 AVR78_RS03155 AVR78_RS04220 AVR78_RS00635 AVR78_RS00620 AVR78_RS00595 AVR78_RS16885 AVR78_RS00630 AVR78_RS00625 AVR78_RS23980 AVR78_RS17575 AVR78_RS21700 AVR78_RS23955 AVR78_RS21695 AVR78_RS00610 AVR78_RS00615 AVR78_RS05155 AVR78_RS21685 AVR78_RS21690	kpr:KPR_3843 kpr:KPR_3194 kpr:KPR_3844 kpr:KPR_2189 kpr:KPR_2324 kpr:KPR_3845 kpr:KPR_3848 kpr:KPR_3851 kpr:KPR_4827 kpr:KPR_3846 kpr:KPR_3847 kpr:KPR_1053 kpr:KPR_3194 kpr:KPR_0532 kpr:KPR_1049 kpr:KPR_0531 kpr:KPR_3850 kpr:KPR_3849 kpr:KPR_2827 kpr:KPR_0529 kpr:KPR_0530	NA
Biosynthesis of antibiotics	80	222	0.0195276	0.289659	AVR78_RS08730 AVR78_RS12780 AVR78_RS09040 AVR78_RS24375 AVR78_RS23955 AVR78_RS12620 AVR78_RS08950 AVR78_RS15335 AVR78_RS08750 AVR78_RS12435 AVR78_RS19435 AVR78_RS01920 AVR78_RS00630 AVR78_RS11545 AVR78_RS14250 AVR78_RS10425 AVR78_RS00635 AVR78_RS00845 AVR78_RS12605 AVR78_RS23260 AVR78_RS00610 AVR78_RS09595 AVR78_RS10670 AVR78_RS00615 AVR78_RS19935 AVR78_RS11565 AVR78_RS20375 AVR78_RS12740 AVR78_R…	kpr:KPR_3118 kpr:KPR_1391 kpr:KPR_3194 kpr:KPR_1129 kpr:KPR_1049 kpr:KPR_1428 kpr:KPR_3159 kpr:KPR_4605 kpr:KPR_3121 kpr:KPR_1892 kpr:KPR_0093 kpr:KPR_3623 kpr:KPR_3846 kpr:KPR_2004 kpr:KPR_4132 kpr:KPR_1597 kpr:KPR_3845 kpr:KPR_3814 kpr:KPR_1431 kpr:KPR_0928 kpr:KPR_3850 kpr:KPR_3282 kpr:KPR_1550 kpr:KPR_3849 kpr:KPR_0182 kpr:KPR_2000 kpr:KPR_0258 kpr:KPR_1397 kpr:KPR_4348 kpr:KPR_3242 kpr:KPR_3…	NA
Biosynthesis of secondary metabolites	112	334	0.0317414	0.403569	AVR78_RS08730 AVR78_RS09040 AVR78_RS00630 AVR78_RS11545 AVR78_RS00635 AVR78_RS12605 AVR78_RS24030 AVR78_RS09595 AVR78_RS19935 AVR78_RS23420 AVR78_RS09355 AVR78_RS24645 AVR78_RS04120 AVR78_RS08355 AVR78_RS03815 AVR78_RS23980 AVR78_RS17575 AVR78_RS24320 AVR78_RS11430 AVR78_RS20850 AVR78_RS16885 AVR78_RS00645 AVR78_RS00640 AVR78_RS15415 AVR78_RS17685 AVR78_RS21030 AVR78_RS08635 AVR78_RS15820 AVR78_R…	kpr:KPR_3118 kpr:KPR_3194 kpr:KPR_3846 kpr:KPR_2004 kpr:KPR_3845 kpr:KPR_1431 kpr:KPR_1063 kpr:KPR_3282 kpr:KPR_0182 kpr:KPR_0957 kpr:KPR_3242 kpr:KPR_1177 kpr:KPR_2308 kpr:KPR_2678 kpr:KPR_2248 kpr:KPR_1053 kpr:KPR_3194 kpr:KPR_1118 kpr:KPR_2026 kpr:KPR_0376 kpr:KPR_4827 kpr:KPR_3843 kpr:KPR_3844 kpr:KPR_4618 kpr:KPR_5121 kpr:KPR_0411 kpr:KPR_3102 kpr:KPR_4468 kpr:KPR_1391 kpr:KPR_1129 kpr:KPR_1…	NA
Protein export	10	16	0.0365339	0.406439	AVR78_RS20500 AVR78_RS20510 AVR78_RS25345 AVR78_RS19345 AVR78_RS12840 AVR78_RS18570 AVR78_RS17185 AVR78_RS00205 AVR78_RS16595 AVR78_RS23850	kpr:KPR_3916 kpr:KPR_0283 kpr:KPR_4363 kpr:KPR_5145 kpr:KPR_1380 kpr:KPR_4961 kpr:KPR_0772 kpr:KPR_3916 kpr:KPR_4778 kpr:KPR_1029	NA
One carbon pool by folate	9	14	0.0415188	0.410575	AVR78_RS12740 AVR78_RS20810 AVR78_RS15335 AVR78_RS08770 AVR78_RS26015 AVR78_RS20870 AVR78_RS14770 AVR78_RS17120 AVR78_RS15370	kpr:KPR_1397 kpr:KPR_0326 kpr:KPR_4605 kpr:KPR_3125 kpr:KPR_4239 kpr:KPR_0381 kpr:KPR_1797 kpr:KPR_4869 kpr:KPR_4611	NA
